# Supplementary material for: Microglia remodeling in the visual thalamus of the DBA/2J mouse model of glaucoma
Source: PLoS One. 2025 May 15;20(5):e0323513. doi: 10.1371/journal.pone.0323513 (PMC12080812; doi:10.1371/journal.pone.0323513)
Supplement: S1 Dataset — Supporting data for Figs 1–7. Microsoft Excel spreadsheet containing values from IOP measurements, vGluT2 density measurements, measures of microglia number and process complexity, fractal analysis of microglia, and C1q analysis. (XLSX) [file pone.0323513.s001.xlsx]

## Sheet: DBA2J IOP
	DBA2J Left IOPs (mmHg)
Age (days)	154-1	154-2	154-3	154-5	154-5	154-6	84-1	84-2	84-6	84-7	C70-11	C70-13	C70-14	C86-4	C86-9	C105-3	C105-4	C107-8	C107-9	C109-1	C109-2	C124-1	C124-3	C124-4	C124-5	C124-6	C124-7	C128-1	99-3	99-4	C100-1	C100-4	C100-5	C101-3	C101-6	C101-7	C103-5	C103-7	C103-8
72	12	10	11	11	10	14
114	11	8	10	10	10	12
95							13	12	13	12
113							12	10	16	17
55											8	13	12
94											10	12	11
150											9	7	10
185											7	10	7
223											12	8	9
248												26	11
291											22	24	16
78														16	12.6667
103														12	12.6667
131														8	8
146														8	11
187														10	7.66667
203														13	10.3333
241														32	18.3333
259														15	18.6667
82																12.3333	12
152																12.3333	9
180																10	8
208																9.33333	16
243																10	12.3333
276																	7.66667
73																		14	16
130																		12	14
165																		11	11
193																		11	9
228																		10	7
263																		24	27
83																				12.6667	14.3333
122																				14	13.3333
160																				10.6667	8.33333
195																				15.3333	10.3333
230																				21.6667	23
258																				14.6667	25.3333
56																						20	16	16	15	14	15
91																						12	13	13	13	14	12
126																						12	13	14	14	11	14
181																						14	13	12	14	11	11
210																						9	23	17	20	13	13
252																						14	26	30	18	39	21
280																						20	29	25	30	18	24
77																												12
112																												10.6667
147																												10
189																												8
231																												12
266																												22
64																													16.3333	12.3333
99																													13.3333	12
124																													15.6667	15.3333
175																													10.6667	8.66667
211																													11.3333	16.6667
243																													29.6667	28.3333
274																													21.3333	28.6667
309																													15	24
344																													21	34
51																															10	11.6667	15.3333
86																															13	12.6667	15.6667
114																															10.6667	15	15.3333
170																															11.3333	8.33333	10
226																															13.6667	12.3333	21
261																															28.6667	13.3333	23
296																															17	35.6667	30
331																															19.6667	22	18
359																															14	20.6667	28.3333
60																																		14.6667	12.3333	11.6667
95																																		13	12.6667	12.3333
151																																		14.6667	9	13.6667
207																																		45.3333	10.3333	9.33333
242																																		14.3333	17	12.6667
277																																		9.66667	13.6667	31.6667
312																																		17.3333	20.3333	10.3333
340																																		22.6667	23	15
368																																		7.66667	11	9.33333
66																																					10	12	11.6667
115																																					12.6667	13.6667	12.6667
185																																					8	12	9.66667
206																																					11.6667	21	8.66667
241																																					9.33333	18.3333	11.6667
276																																					22.3333	8.33333	16.6667
311																																					27.3333	19.3333	22
339																																					18.3333	14.3333	18.3333
	DBA2J Right IOPs (mmHg)
Age (days)	154-1	154-2	154-3	154-5	154-5	154-6	84-1	84-2	84-6	84-7	C70-11	C70-13	C70-14	C86-4	C86-9	C105-3	C105-4	C107-8	C107-9	C109-1	C109-2	C124-1	C124-3	C124-4	C124-5	C124-6	C124-7	C128-1	99-3	99-4	C100-1	C100-4	C100-5	C101-3	C101-6	C101-7	C103-5	C103-7	C103-8
72	12	8	9	11	9
114	13	10	10	8	11
95						12	14	13	12	11
113						12	11	13	15	16
55											11	13.3333	11.6667
94											9.66667	11.3333	12.3333
150											10.6667	8	8.66667
185											9	11.6667	7.33333
223											14.3333	8.66667	11
248												23	8.66667
291											22	14.6667	14.3333
78														15	11.3333
103														15	12
131														8.33333	7.66667
146														8.33333	8
187														13.3333	10.3333
203														20.3333	8.33333
241														37	11
259														19	11.3333
82																15.6667	14.6667
152																11.6667	8.33333
180																8	8.33333
208																10	8
243																11.3333	9
276																	14.6667
73																		10	15
130																		9	12
165																		12	10
193																		10	10
228																		12	7
263																		23	18
83																				11	15.3333
122																				13.6667	14.6667
160																				8.66667	7
195																				11.3333	11
230																				32	13
258																				18	26.6667
56																						16	15	15	11	16	14
91																						13	12	12	13	13	11
126																						13	12	14	12	11	15
181																						11	11	11	12	11	10
210																						8	14	18	9	10	10
252																						12	22	36	22	21	13
280																						15	37	32	27	22	31
77																												13.3333
112																												11.3333
147																												11.3333
189																												8
231																												11.3333
266																												14
64																													14.3333	11
99																													15	12.3333
124																													14.3333	14.6667
175																													11	9.66667
211																													10	15.3333
243																													16.3333	18.6667
274																													16.6667	22.6667
309																													19	24
344																													31.3333	28
51																															10	13	14
86																															11.3333	10.6667	14.3333
114																															10.3333	15	15.3333
170																															8.33333	7	11.6667
226																															35	25.3333	12
261																															23	24	14
296																															14.6667	19	18
331																															15	18	20.6667
359																															17.6667	15.3333	18
60																																		13	11.3333	12
95																																		12.3333	12.6667	12.3333
151																																		11.6667	7.33333	15
207																																		16.6667	21.3333	8.66667
242																																		10.3333	25.6667	10.6667
277																																		18.3333	18.3333	21
312																																		20.6667	12.6667	14.6667
340																																		22.6667	19	13.3333
368																																		13.3333	7.66667	7
66																																					11.3333	11.3333	11
115																																					14.3333	10.6667	11
185																																					9	13.6667	7.33333
206																																					14.6667	13.3333	13.3333
241																																					11	23.6667	16
276																																					15	14	20.3333
311																																					24.6667	14.3333	15.3333
339																																					16.6667	14.6667	23

## Sheet: D2-control IOP
	D2-Control Left IOPs (mmHg)
Age (days)	C92-4	C92-5	C92-8	C92-6	C92-7	C92-9	C155-1	C155-2	C155-3	C155-4	C155-5	C155-6	C71-1	C71-3	C71-4	C71-7	C71-9	126-1	126-2	126-3	126-4	126-5	126-6	127-1	127-2	127-3	144-3	144-4	131-3	131-4	131-5	131-6	139-1	139-2	139-3	139-4
68	10	12	11	13	14	10
96	11	10	14	15	14	11
66							10	10	12	11	9	11
108							12	11	13	10	12	13
59													9.66667	11.6667	9	10	13
146													11.3333	10.6667	16	14.3333	14
192													11.6667	9	11.3333	14.6667	14
228													8.33333	13.3333	8	14.3333	12
277													11.3333	8.33333	13	12	14
63																		13	11	9	10	10	11
105																		13	13	12	13	10	16
140																		13	16	18	13	13	13
182																		17	14	13	16	14	16
218																		17	11	16	15	17	13
252																		11	14	14	14	14	14
280																		13	14	17	14	14	15
108																								12.6667	15.3333	12.3333
143																								13	15.6667	15.3333
178																								15	15.6667	19.3333
220																								17	16.3333	18.3333
262																								12.3333	10.3333	20
269																								13.3333	13.6667	16.3333
332																								12.3333	12.6667	13.3333
374																								14.3333	12	10
273																											9.33333	14.6667
285																											12	13.6667
315																											10.6667	8
343																											10.6667	13
66																													11	9.66667	14.3333	11.3333
94																													13	12.3333	13.6667	8
149																													13.3333	14.6667	17.3333	15.6667
178																													13.3333	13	13	11
220																													14	15.6667	15	13.3333
248																													12.3333	12.6667	11	12.6667
290																													15	10.6667	13.6667	10
323																													14.6667	14.6667	14.6667	11.3333
350																													16	14.6667	11.6667	13.3333
86																																	13	17	14	15
128																																	16	18	16	14
163																																	15	10	12	11
198																																	16	17	16	14
230																																	12	14	13	15
273																																	14	12	10	14
310																																	14	10	10	14
338																																	13	12	7	12
373																																	15	21	9	19
X	D2-Control Right IOPs (mmHg)
Age (days)	C92-4	C92-5	C92-8	C92-6	C92-7	C92-9	C155-1	C155-2	C155-3	C155-4	C155-5	C155-6	C71-1	C71-3	C71-4	C71-7	C71-9	126-1	126-2	126-3	126-4	126-5	126-6	127-1	127-2	127-3	144-3	144-4	131-3	131-4	131-5	131-6	139-1	139-2	139-3	139-4
68	9	11	12	12	11	11
96	10	10	11	13	15	12
66							9	10	12	11	9	11
108							9	12	10	11	12	13
59													11	12.6667	11.3333	10	11
146													11.3333	12	15	13.3333	13
192													14.6667	10	12.6667	16	13
228													8	11.6667	9.66667	16.3333	11
277													12.6667	8.33333	16.3333	11	16
63																		9	9	8	13	10	10
105																		13	15	12	12	9	15
140																		13	15	16	14	11	13
182																		17	12	13	14	13	13
218																		14	11	15	16	15	15
252																		13	13	12	14	12	13
280																		13	13	16	13	14	15
108																								11.6667	13.6667	13.6667
143																								10.6667	16	16
178																								15.6667	18.3333	18.3333
220																								15.6667	15.3333	15.3333
262																								11.6667	11.6667	11.6667
269																								13.3333	13	13
332																								13	9.66667	9.66667
374																								12.6667	12.6667	12.6667
273																											8	13
285																											11	15
315																											11	10.3333
343																											10.6667	12
66																													11	10	9.66667	12
94																													10.6667	12	11.6667	12.6667
149																													15	15	16	14.6667
178																													11	13.3333	14	11.6667
220																													14.3333	14	11.6667	14.6667
248																													13	12	11.6667	14
290																													14.3333	11	12	10.3333
323																													12.3333	12	13	12
350																													14.3333	12.6667	11	13.6667
86																																	15	16	15	14
128																																	17	17	16	16
163																																	15	11	13	12
198																																	16	17	16	12
230																																	10	14	15	15
273																																	13	13	12	14
310																																	14	10	11	13
338																																	13	14	10	12
373																																	16	18	10	17

## Sheet: Data
Mouse ID	Mouse date of birth (m/d/y)	Age group (months)	Strain	Sex	Microglia (n)	vGlut2 Puncta density (puncta*1000um-2)	Number of endpoints per cell	Average Branch Length per cell (microns)	C1q Intensity	AUC R (mmHg*days)	AUC L (mmHg*days)
Relevant figure-->					Fig. 4B	Fig 2B, 2C	Fig 4E	Fig 4D	Fig 3	Fig 1D	Fig 1C, Fig 1D
C84-7	12/2/19	4	DBA/2J	F	23	7.87	138.87	809.9	5.728	525	483
C84-6	12/2/19	4	DBA/2J	F	24	7.47	128.75	764.38	2.67	378	378
C84-2	12/2/19	4	DBA/2J	M	25	6.93	124.96	721.42	2.846	399	441
C84-1	12/2/19	4	DBA/2J	M	22	8.88	145.86	854.19	5.317	399	441
154-1	2/14/22	4	DBA/2J	M	18	8.15	166.39	842.35	2.356	420	420
154-2	2/14/22	4	DBA/2J	M	23	8.35	269.7	908.64	4.61	216	546
154-3	2/14/22	4	DBA/2J	M	23	7.67	166.04	709.2	5.013	225	225
154-4	2/14/22	4	DBA/2J	M	32	7.88	96.75	602.85	3.518	234	198
154-5	2/20/22	4	DBA/2J	M	23	7.41	140.96	784.72	2.439	243	261
154-6	2/20/22	4	DBA/2J	M	23	8.09	154.61	755	N/A	243	261
C105-3	9/26/20	9	DBA/2J	M	31	7.27	92.16	628.71	5.226	3009	2680
C109-2	11/6/20	9	DBA/2J	M	32	5.87	75.72	547	9.342	2966	3159
C109-1	11/6/20	9	DBA/2J	M	25	5.95	97.16	643.8	9.278	2423	2469
C105-4	9/26/20	9	DBA/2J	M	25	8.46	89.6	597.68	7.075	3099	2581
C86-4	12/9/19	9	DBA/2J	F	39	4.3	66.5	440	7.745	1760	2160
C70-13	4/12/19	9	DBA/2J	M	40	4.79	63.4	396	N/A	1880	1747
C70-11	4/12/19	9	DBA/2J	M	27	7.13	91.6	582	N/A	1947	2129
C70-14	4/12/19	9	DBA/2J	M	22	7.28	111.6	692	N/A	2215	2414
C86-9	12/19/19	9	DBA/2J	F	35	6.01	71.9	430	2.826	2170	2448
C107-9	10/18/20	9	DBA/2J	M	33	5.9	74.15	498.98	6.734	2727	2622
C107-8	10/18/20	9	DBA/2J	M	32	7.17	76.03	539.73	11.199	2298	2490
C124-1	7/15/21	9	DBA/2J	M	19	6.11	157.42	893.17	N/A	2696	2988
C124-3	7/15/21	9	DBA/2J	F	34	6.11	105.41	538.22	N/A	3470	3999
C124-4	7/15/21	9	DBA/2J	F	35	7.02	70.8	463.44	6.299	4122	3873
C124-5	7/15/21	9	DBA/2J	F	29	7.82	82.38	519.44	N/A	3159	3696
C124-6	7/15/21	9	DBA/2J	F	44	6.12	77.89	389.56	5.846	3090	3771
C124-7	7/15/21	9	DBA/2J	F	23	8.85	134.61	759.28	2.931	2969	3307
C128-1	7/19/21	9	DBA/2J	F	27	5.65	117.78	642.36	3.186	2041	2163
C103-7	8/17/20	12	DBA/2J	M	22	5.65	120.45	775.54	6.403	4318	4661
C103-8	8/17/20	12	DBA/2J	M	24	5.71	123.5	697.62	7.37	4755	5384
C103-5	8/17/20	12	DBA/2J	M	32	4.06	94.34	575.56	12.819	5037	4736
C99-3	7/8/20	12	DBA/2J	F	30	6.52	91.77	580.73	8.005	5016	4946
C99-4	7/8/20	12	DBA/2J	F	22	2.89	144.41	792.71	11.377	4568	5726
C101-7	7/31/20	12	DBA/2J	M	32	7.28	91.47	522.69	7.865	4687	5873
C101-6	7/31/20	12	DBA/2J	M	28	4.96	100.93	596.94	7.243	4725	4274
C100-1	7/21/20	12	DBA/2J	F	39	4.96	72.33	480.18	16.029	4060	4386
C100-4	7/27/20	12	DBA/2J	F	35	3.38	86.57	495.29	5.22	3868	3906
C100-5	7/27/20	12	DBA/2J	F	38	3.02	75.89	475.24	12.819	3906	3966
C101-3	8/9/20	12	DBA/2J	F	29	7.24	97.14	624.48	10.683	3661	3735
C92-4	4/18/20	4	DBA/2J-control	F	26	7.87	167.2	750.4	3.82	266	294
C92-8	4/18/20	4	DBA/2J-control	M	24	7.73	131.1	764.1	2.721	294	308
C92-5	4/18/20	4	DBA/2J-control	F	22	9.8	150.82	845.1	3.569	322	350
C92-7	4/18/20	4	DBA/2J-control	M	21	7.87	145	816.3	3.913	350	392
C92-9	4/18/20	4	DBA/2J-control	M	18	7.81	158.22	961.9	4.226	364	392
C92-6	4/6/20	4	DBA/2J-control	M	14	7.74	202.2	1185.8	7.161	322	294
C155-1	2/20/22	4	DBA/2J-control	M	27	7.36	147.85	690.27	N/A	378	462
C155-2	2/20/22	4	DBA/2J-control	M	23	7.9	159.3	799.29	2.003	462	441
C155-3	2/20/22	4	DBA/2J-control	M	21	7.63	138.9	953.97	3.024	462	525
C155-4	2/20/22	4	DBA/2J-control	F	20	8.11	150.9	841.12	3.264	462	441
C155-5	2/20/22	4	DBA/2J-control	F	18	7.22	151.83	923.66	N/A	441	441
C155-6	2/20/22	4	DBA/2J-control	F	25	7.11	130.84	658.49	3.528	504	504
C71-4	4/26/19	9	DBA/2J-control	M	22	7.48	120.2	766.03	N/A	2484	2268
C71-9	4/26/19	9	DBA/2J-control	F	21	7.14	116.8	846.19	6.022	2480	2371
C71-3	4/26/19	9	DBA/2J-control	M	24	7.09	109.8	636.89	N/A	2826	2565
C71-1	4/26/19	9	DBA/2J-control	M	19	7.6	141.9	848.37	N/A	2905	2870
C71-7	4/26/19	9	DBA/2J-control	F	25	7.61	124.6	756.47	N/A	2736	2924
126-1	7/15/21	9	DBA/2J-control	M	22	8.2	130	744.9	5.374	2928	3055
126-2	7/15/21	9	DBA/2J-control	M	21	12.46	193.6	787.7	3.422	2782	2909
126-3	7/15/21	9	DBA/2J-control	F	26	10.86	151.3	698.53	N/A	2874	3083
126-4	7/15/21	9	DBA/2J-control	F	27	8.75	129.7	653.12	4.488	2996	2990
126-5	7/15/21	9	DBA/2J-control	F	34	8.22	121.3	555.75	N/A	2580	2867
126-6	7/15/21	9	DBA/2J-control	F	26	8.32	133.7	704.86	4.347	2933	3071
144-3	5/27/21	12	DBA/2J-control	M	22	9.4	155.5	779.55	N/A	3588	3647
144-4	5/27/21	12	DBA/2J-control	F	25	9.5	133.6	651.9	6.062	3675	3780
127-1	6/7/21	12	DBA/2J-control	F	24	7.4	135.1	693.47	3.007	3675	4165
127-2	6/7/21	12	DBA/2J-control	F	20	9.1	178.6	883.69	6.237	752	779
127-3	6/7/21	12	DBA/2J-control	F	22	9.7	170.1	738.48	5.768	851	798
131-3	8/16/21	12	DBA/2J-control	M	29	6.6	106.7	584.66	3.115	3650	3840
131-4	8/16/21	12	DBA/2J-control	M	32	8.8	92.3	503.32	6.216	3588	3810
131-5	8/16/21	12	DBA/2J-control	M	31	7.6	127.4	552.45	6.623	3636	4000
131-6	8/16/21	12	DBA/2J-control	M	25	7	136.8	635.94	4.401	3703	3339
139-1	10/19/21	12	DBA/2J-control	F	22	7.7	164.2	619.82	4.07	4070	4087
139-2	10/19/21	12	DBA/2J-control	F	24	7.6	123.9	679.17	N/A	4071	4045
139-3	10/19/21	12	DBA/2J-control	F	33	7.3	98.3	431.22	N/A	3812	3457
139-4	10/19/21	12	DBA/2J-control	F	28	5.8	117.9	566.18	3.893	3953	3996
	75

## Sheet: Fractal analysis
Mouse ID	Age group (months)	genotype	FracLac Slice (ROI) Start Position	perimeter (microns)	Fractal dimension (Df)	span ratio (major/minor axis)	Circularity Index
Relevant figure -->				Figure 7A-B	Figure 7C-D	Figure 7E-F	Figure 7G-H
84-2	4	D2	84-24Cells-1ROI4tifŞ1_ (0,0_1024x1024)	970.085	1.5744	1.4042	0.8547
84-2	4	D2	84-24Cells-2ROI2tifŞ1_ (0,0_1024x1024)	751.973	1.6311	1.5654	0.813
84-2	4	D2	84-24Cells-3ROI1tifŞ1_ (0,0_1024x1024)	1072.55	1.5978	1.8577	0.6815
84-2	4	D2	84-24CellsROI3tifŞ1_ (0,0_1024x1024)	837.974	1.5555	1.1512	0.8894
84-6	4	D2	84-62Cells-1ROI3tifŞ1_ (0,0_1024x1024)	963.095	1.5548	1.2161	0.8962
84-6	4	D2	84-63Cells-1ROI5tifŞ1_ (0,0_1024x1024)	528.408	1.5591	1.5888	0.8553
84-6	4	D2	84-63Cells-2ROI1tifŞ1_ (0,0_1024x1024)	988.458	1.5761	1.3631	0.8342
84-6	4	D2	84-63CellsROI2tifŞ1_ (0,0_1024x1024)	676.3	1.576	1.5956	0.8616
84-7	4	D2	84-74Cells-1ROI3tifŞ1_ (0,0_1024x1024)	946.263	1.6083	1.1758	0.8571
84-7	4	D2	84-74Cells-2ROI2tifŞ1_ (0,0_1024x1024)	915.64	1.6254	1.8143	0.838
84-7	4	D2	84-74Cells-3ROI1tifŞ1_ (0,0_1024x1024)	950.454	1.5871	1.3363	0.851
84-7	4	D2	84-74CellsROI4(2)tifŞ1_ (0,0_1024x1024)	817.924	1.555	1.3253	0.878
84-1	4	D2	84-14ROI4Cells-2tifŞ1_ (0,0_1024x1024)	803.697	1.6131	1.3424	0.9136
84-1	4	D2	84-14ROI3Cells-1tifŞ1_ (0,0_1024x1024)	699.026	1.5034	1.135	0.8589
84-1	4	D2	84-14ROI4Cells-2tifŞ1_HullandCircle-1tifŞ1_ (0,0_1024x1024)	1059.68	1.5695	2.2777	0.72
84-1	4	D2	84-14ROI1Cells-1tifŞ1_ (0,0_1024x1024)	685.373	1.604	1.233	0.877
154-1	4	D2	154-1bottomlefttifŞ1_ (0,0_1024x1024)	748.2	1.4771	1.6875	0.7039
154-1	4	D2	154-1lowerleftbottomtifŞ1_ (0,0_1024x1024)	833.033	1.5409	1.418	0.8404
154-1	4	D2	154-1toplefttifŞ1_ (0,0_1024x1024)	688.044	1.54	1.3751	0.9048
154-1	4	D2	154-1lefttifŞ1_ (0,0_1024x1024)	925.947	1.6195	2.2571	0.7575
154-2	4	D2	154-2leftmiddletifŞ1_ (0,0_1024x1024)	821.202	1.5452	1.6385	0.8323
154-2	4	D2	154-2bottomrighttifŞ1_ (0,0_1024x1024)	697.468	1.5708	1.3481	0.9096
154-2	4	D2	154-2bottombottomrighttifŞ1_ (0,0_1024x1024)	878.3	1.5889	1.6768	0.8298
154-2	4	D2	154-2toptifŞ1_ (0,0_1024x1024)	754.467	1.589	1.3278	0.8992
154-3	4	D2	154-3topmiddlerighttifŞ1_ (0,0_1024x1024)	770.473	1.5618	1.2785	0.8759
154-3	4	D2	154-3middlelefttifŞ1_ (0,0_1024x1024)	609.807	1.5347	1.2476	0.8686
154-3	4	D2	154-3middlerighttifŞ1_ (0,0_1024x1024)	685.336	1.5321	1.3731	0.8704
154-3	4	D2	154-3cornerrighttifŞ1_ (0,0_1024x1024)	854.185	1.497	2.2269	0.6784
154-4	4	D2	154-4bottomlefttifŞ1_ (0,0_1024x1024)	789.942	1.6069	1.2872	0.9066
154-4	4	D2	154-4middlerighttifŞ1_ (0,0_1024x1024)	821.321	1.6173	1.2704	0.9256
154-4	4	D2	154-4toprighttifŞ1_ (0,0_1024x1024)	854.635	1.5379	1.1623	0.8908
154-4	4	D2	154-4toplefttifŞ1_ (0,0_1024x1024)	1031.98	1.6051	1.4705	0.8955
154-5	4	D2	154-5middletifŞ1_ (0,0_1024x1024)	648.911	1.5263	1.6317	0.8392
154-5	4	D2	154-5toptifŞ1_ (0,0_1024x1024)	708.357	1.5588	1.2502	0.8561
154-5	4	D2	154-5topmiddletifŞ1_ (0,0_1024x1024)	782.498	1.6177	1.2977	0.8661
154-5	4	D2	154-5toprighttifŞ1_ (0,0_1024x1024)	677.086	1.6213	1.6416	0.8207
105-4	9	D2	105-44ROI1Cells-1tifŞ1_ (0,0_1024x1024)	613.133	1.5469	1.7212	0.8131
105-4	9	D2	105-44ROI3Cells-1tifŞ1_ (0,0_1024x1024)	920.239	1.4911	1.1828	0.7995
105-4	9	D2	105-44ROI4Cells-2tifŞ1_ (0,0_1024x1024)	1131.5	1.4026	3.535	0.5688
105-4	9	D2	105-44ROI2Cells-1tifŞ1_ (0,0_1024x1024)	683.558	1.3966	1.9734	0.72
107-8	9	D2	107-84ROI1Cells-1tifŞ1_ (0,0_1024x1024)	728.738	1.5635	1.4166	0.8578
107-8	9	D2	107-84ROI4Cells-2tifŞ1_ (0,0_1024x1024)	657.366	1.4697	2.1627	0.6844
107-8	9	D2	107-84ROI3Cells-1tifŞ1_ (0,0_1024x1024)	691.797	1.4289	3.2448	0.5947
107-8	9	D2	107-84ROI2Cells-2tifŞ1_ (0,0_1024x1024)	819.297	1.4952	1.8154	0.791
107-9	9	D2	107-9ROI12Cells-1tifŞ1_ (0,0_1024x1024)	817.952	1.4797	1.9636	0.7414
107-9	9	D2	107-9ROI22Cells-2tifŞ1_ (0,0_1024x1024)	602.793	1.4646	2.1332	0.7122
107-9	9	D2	107-9ROI3Next2Cells-1tifŞ1_ (0,0_1024x1024)	604.715	1.5229	1.1781	0.8584
107-9	9	D2	107-9ROI4Next2Cells-2tifŞ1_ (0,0_1024x1024)	912.386	1.3922	4.3859	0.4404
109-1	9	D2	109-1ROI14Cells-1tifŞ1_ (0,0_1024x1024)	546.482	1.5411	1.4744	0.7954
109-1	9	D2	109-1ROI24Cells-2tifŞ1_ (0,0_1024x1024)	457.954	1.5782	1.7555	0.8293
109-1	9	D2	109-1ROI34Cells-1tifŞ1_ (0,0_1024x1024)	662.323	1.488	3.7131	0.5363
109-1	9	D2	109-1ROI44Cells-2tifŞ1_ (0,0_1024x1024)	619.955	1.475	1.5137	0.7006
109-2	9	D2	109-24ROI4Cells-2tifŞ1_ (0,0_1024x1024)	1064.7	1.4231	3.887	0.4997
109-2	9	D2	109-24ROI2Cells-2tifŞ1_ (0,0_1024x1024)	754.061	1.5714	2.0926	0.7224
109-2	9	D2	109-24ROI1Cells-1tifŞ1_ (0,0_1024x1024)	854.867	1.412	3.0463	0.577
109-2	9	D2	109-24ROI3Cells-1tifŞ1_ (0,0_1024x1024)	689.291	1.4548	1.54	0.7967
124-3	9	D2	124-34ROI4Cells-2tifŞ1_ (0,0_1024x1024)	549.355	1.6063	1.496	0.8717
124-3	9	D2	124-34ROI3Cells-1tifŞ1_ (0,0_1024x1024)	515.908	1.4132	2.821	0.6015
124-3	9	D2	124-34ROI2Cells-2tifŞ1_ (0,0_1024x1024)	539.735	1.4946	1.6321	0.7956
124-3	9	D2	124-34ROI1Cells-1tifŞ1_ (0,0_1024x1024)	1178.37	1.4444	2.8123	0.6011
124-4	9	D2	124-4ROI44Cells-2tifŞ1_ (0,0_1024x1024)	392.23	1.4266	1.1329	0.826
124-4	9	D2	124-44Cells-2ROI2tifŞ1_ (0,0_1024x1024)	555.956	1.533	1.1467	0.8635
124-4	9	D2	124-4ROI14Cells-1tifŞ1_ (0,0_1024x1024)	547.547	1.5061	1.3899	0.8843
124-4	9	D2	124-4ROI24Cells-2tifŞ1_ (0,0_1024x1024)	694.091	1.562	1.3602	0.8683
105-3	9	D2	105-3middlerighttifŞ1_ (0,0_1024x1024)	943.677	1.5668	1.6217	0.8156
105-3	9	D2	105-3toplefttifŞ1_ (0,0_1024x1024)	848.821	1.5737	1.3489	0.9126
105-3	9	D2	105-3bottomlefttifŞ1_ (0,0_1024x1024)	750.087	1.538	1.4735	0.7531
105-3	9	D2	105-3middlebottomrighttifŞ1_ (0,0_1024x1024)	731.205	1.4933	1.2781	0.8752
86-4	9	D2	86-4middletifŞ1_ (0,0_1024x1024)	636.528	1.5137	1.716	0.7974
86-4	9	D2	86-4lefttifŞ1_ (0,0_1024x1024)	864.224	1.5376	1.3365	0.8545
86-4	9	D2	86-4righttifŞ1_ (0,0_1024x1024)	651.471	1.5883	2.0563	0.7592
86-4	9	D2	86-4bottomrighttifŞ1_ (0,0_1024x1024)	793.077	1.3822	3.6899	0.5448
99-3	12	D2	99-34Cells-2ROI4tifŞ1_ (0,0_1024x1024)	567.014	1.5395	1.4541	0.8534
99-3	12	D2	99-34Cells-3ROI3tifŞ1_ (0,0_1024x1024)	707.365	1.5683	2.4848	0.6837
99-3	12	D2	99-34Cells-4ROI2tifŞ1_ (0,0_1024x1024)	742.049	1.3687	3.4098	0.4659
99-3	12	D2	99-34CellsROI5tifŞ1_ (0,0_1024x1024)	497.358	1.545	1.9249	0.744
99-4	12	D2	99-44ROI1Cells-1tifŞ1_ (0,0_1024x1024)	699.318	1.5837	1.1738	0.8702
99-4	12	D2	99-44ROI4Cells-2tifŞ1_ (0,0_1024x1024)	653.867	1.547	1.9689	0.7591
99-4	12	D2	99-44ROI2Cells-2tifŞ1_ (0,0_1024x1024)	914.925	1.5869	1.403	0.8306
99-4	12	D2	99-44ROI3CellstifŞ1_ (0,0_1024x1024)	1412.03	1.4592	6.3822	0.3142
100-4	12	D2	100-44Cells-1ROI1tifŞ1_ (0,0_1024x1024)	1007.94	1.5546	2.533	0.6394
100-4	12	D2	100-44Cells-2ROI3tifŞ1_ (0,0_1024x1024)	520.623	1.4752	2.4503	0.719
100-4	12	D2	100-44Cells-3ROI2tifŞ1_ (0,0_1024x1024)	877.294	1.4294	2.8151	0.5916
100-4	12	D2	100-44CellsROI4tifŞ1_ (0,0_1024x1024)	535.141	1.47	1.7692	0.7877
100-5	12	D2	100-54CellsROI4tifŞ1_ (0,0_1024x1024)	652.124	1.4922	2.0552	0.7526
100-5	12	D2	100-54Cells-1ROI3tifŞ1_ (0,0_1024x1024)	832.184	1.5203	2.2403	0.6765
100-5	12	D2	100-54Cells-2ROI2tifŞ1_ (0,0_1024x1024)	768.006	1.5025	5.1035	0.4073
100-5	12	D2	100-54Cells-3ROI1tifŞ1_ (0,0_1024x1024)	701.284	1.4476	1.5774	0.7759
101-6	12	D2	101-64Cells-1ROI4tifŞ1_ (0,0_1024x1024)	772.558	1.5626	1.8401	0.8051
101-6	12	D2	101-64Cells-2ROI3tifŞ1_ (0,0_1024x1024)	687.433	1.576	1.1479	0.8163
101-6	12	D2	101-64Cells-4ROI1tifŞ1_ (0,0_1024x1024)	707.339	1.5456	1.2851	0.8761
101-6	12	D2	101-64Cells-3ROI2tifŞ1_ (0,0_1024x1024)	698.902	1.5621	1.6477	0.8159
101-7	12	D2	101-74ROI4Cells-2tifŞ1_ (0,0_1024x1024)	582.077	1.5043	1.419	0.8353
101-7	12	D2	101-74ROI2Cells-2tifŞ1_ (0,0_1024x1024)	819.363	1.4893	2.1519	0.7425
101-7	12	D2	101-74ROI1Cells-1tifŞ1_ (0,0_1024x1024)	619.912	1.5282	2.3787	0.672
101-7	12	D2	101-74CellstifŞ1_ (0,0_1024x1024)	702.83	1.4477	2.5146	0.6436
103-5	12	D2	103-53ROI3Cells-1tifŞ1_ (0,0_1024x1024)	747.507	1.6129	1.3659	0.9075
103-5	12	D2	103-53ROI2Cells-2tifŞ1_ (0,0_1024x1024)	914.436	1.5919	1.7895	0.8178
103-5	12	D2	103-53ROI1Cells-1tifŞ1_ (0,0_1024x1024)	747.817	1.5561	1.7484	0.8222
103-5	12	D2	103-5Cellroi41-1tifŞ1_ (0,0_1024x1024)	642.918	1.5631	1.1067	0.9543
103-7	12	D2	103-73ROI1Cells-1tifŞ1_ (0,0_1024x1024)	847.729	1.6084	1.6384	0.8448
103-7	12	D2	103-73ROI2Cells-2tifŞ1_ (0,0_1024x1024)	1066.81	1.545	1.6062	0.8269
103-7	12	D2	103-73ROI23Cells-1tifŞ1_ (0,0_1024x1024)	1113.25	1.4533	4.126	0.5047
103-7	12	D2	103-7middlelefttifŞ1_ (0,0_1024x1024)	791.096	1.5639	1.6861	0.8219
103-8	12	D2	103-84ROI4Cells-2tifŞ1_ (0,0_1024x1024)	635.582	1.5516	1.9279	0.7557
103-8	12	D2	103-84ROI3Cells-1tifŞ1_ (0,0_1024x1024)	730.938	1.5473	2.1278	0.7299
103-8	12	D2	103-84ROI2Cells-2tifŞ1_ (0,0_1024x1024)	735.999	1.5725	1.8627	0.8022
103-8	12	D2	103-84ROI1Cells-1tifŞ1_ (0,0_1024x1024)	781.07	1.5878	1.7813	0.8235
92-4	4	D2-control	92-4Cell1tifŞ1_ (0,0_1024x1024)	774.321	1.6262	1.1831	0.9092
92-4	4	D2-control	92-4Cell2tifŞ1_ (0,0_1024x1024)	788.67	1.6053	1.4005	0.8999
92-4	4	D2-control	92-4Cel3tifŞ1_ (0,0_1024x1024)	696.387	1.5737	1.9024	0.7688
92-4	4	D2-control	92-4Cel4tifŞ1_ (0,0_1024x1024)	614.327	1.5618	1.98	0.7583
92-5	4	D2-control	92-54Cells-1ROI2tifŞ1_ (0,0_1024x1024)	806.222	1.6477	1.2934	0.8682
92-5	4	D2-control	92-54Cells-2ROI3tifŞ1_ (0,0_1024x1024)	802.458	1.5781	1.1826	0.9069
92-5	4	D2-control	92-54CellsROI1tifŞ1_ (0,0_1024x1024)	888.621	1.6093	1.3185	0.8708
92-5	4	D2-control	92-54Cells-3ROI4tifŞ1_ (0,0_1024x1024)	800.661	1.6111	1.0989	0.8664
92-6	4	D2-control	92-65Cells-1ROI5tifŞ1_ (0,0_1024x1024)	695.6	1.5706	2.5505	0.6989
92-6	4	D2-control	92-65Cells-2ROI4tifŞ1_ (0,0_1024x1024)	762.963	1.6068	1.7742	0.7779
92-6	4	D2-control	92-65Cells-3tifŞ1_ (0,0_1024x1024)	702.956	1.5788	1.2141	0.8475
92-6	4	D2-control	92-65Cells-4ROI2tifŞ1_ (0,0_1024x1024)	663.639	1.5464	1.4726	0.8677
92-9	4	D2-control	92-94Cells-1ROI2tifŞ1_ (0,0_1024x1024)	714.628	1.497	1.4215	0.8046
92-9	4	D2-control	92-94Cells-2ROI3tifŞ1_ (0,0_1024x1024)	960.342	1.5389	1.5904	0.7808
92-9	4	D2-control	92-94CellsROI1tifŞ1_ (0,0_1024x1024)	762.226	1.6013	1.635	0.8341
92-9	4	D2-control	92-94ROI4CellstifŞ1_ (0,0_1024x1024)	663.113	1.5855	1.1105	0.9114
92-7	4	D2-control	92-7middlerighttifŞ1_ (0,0_1024x1024)	819.8	1.54	1.4152	0.8787
92-7	4	D2-control	92-7bottomrighttifŞ1_ (0,0_1024x1024)	1089.98	1.5804	2.1058	0.7624
92-7	4	D2-control	92-7toprighttifŞ1_ (0,0_1024x1024)	822.942	1.5553	1.2384	0.8063
92-7	4	D2-control	92-7middlelefttifŞ1_ (0,0_1024x1024)	591.159	1.5228	1.2693	0.8842
155-3	4	D2-control	155-3rightmiddletifŞ1_ (0,0_1024x1024)	748.712	1.599	1.148	0.9203
155-3	4	D2-control	155-3lefttifŞ1_ (0,0_1024x1024)	917.172	1.6262	1.4032	0.8856
155-3	4	D2-control	155-3topmiddletifŞ1_ (0,0_1024x1024)	974.224	1.6123	1.1757	0.9186
155-3	4	D2-control	155-3bottomtifŞ1_ (0,0_1024x1024)	863.879	1.6121	2.0868	0.7703
155-4	4	D2-control	155-4middlerighttifŞ1_ (0,0_1024x1024)	1015.29	1.5309	1.3832	0.8228
155-4	4	D2-control	155-4middletoptifŞ1_ (0,0_1024x1024)	763.286	1.5182	1.554	0.7858
155-4	4	D2-control	155-4bottommiddletifŞ1_ (0,0_1024x1024)	689.256	1.5128	1.5844	0.8185
155-4	4	D2-control	155-4rightbottomcornertifŞ1_ (0,0_1024x1024)	695.025	1.5591	1.1026	0.9249
155-1	4	D2-control	155-1topmiddletifŞ1_ (0,0_1024x1024)	994.279	1.6058	1.1584	0.8597
155-1	4	D2-control	155-1bottomlefttifŞ1_ (0,0_1024x1024)	706.564	1.5894	1.161	0.9371
155-1	4	D2-control	155-1middlerighttifŞ1_ (0,0_1024x1024)	1007.67	1.61	1.2323	0.8971
155-1	4	D2-control	155-1bottommiddletifŞ1_ (0,0_1024x1024)	998.755	1.5728	1.408	0.8287
155-5	4	D2-control	155-5toplefttifŞ1_ (0,0_1024x1024)	885.501	1.6401	1.2275	0.8756
155-5	4	D2-control	155-5toprighttifŞ1_ (0,0_1024x1024)	681.317	1.5354	1.7658	0.817
155-5	4	D2-control	155-5middlerighttifŞ1_ (0,0_1024x1024)	849.521	1.5531	1.2313	0.929
155-5	4	D2-control	155-5bottommiddlerighttifŞ1_ (0,0_1024x1024)	854.934	1.5778	1.7269	0.8281
71-9	9	D2-control	71-92tifŞ1_ (0,0_1024x1024)	952.139	1.4438	2.2524	0.6998
71-9	9	D2-control	71-9Cel3tifŞ1_ (0,0_1024x1024)	963.269	1.4744	2.2912	0.6339
71-9	9	D2-control	71-94-1tifŞ1_ (0,0_1024x1024)	761.508	1.4951	1.4899	0.861
71-9	9	D2-control	71-9middlerighttifŞ1_ (0,0_1024x1024)	846.164	1.5298	1.5493	0.818
71-4	9	D2-control	71-41tifŞ1_ (0,0_1024x1024)	839.482	1.5976	1.2969	0.8555
71-4	9	D2-control	71-42tifŞ1_ (0,0_1024x1024)	813.461	1.5695	1.5941	0.7826
71-4	9	D2-control	71-43tifŞ1_ (0,0_1024x1024)	1159.75	1.4794	2.0656	0.7434
71-4	9	D2-control	71-44tifŞ1_ (0,0_1024x1024)	740.894	1.5569	1.4166	0.8687
126-3	9	D2-control	126-34ROI3Cells-1tifŞ1_ (0,0_1024x1024)	620.124	1.4755	1.4288	0.8228
126-3	9	D2-control	126-34ROI1Cells-1tifŞ1_ (0,0_1024x1024)	544.542	1.4923	1.4664	0.7872
126-3	9	D2-control	126-34ROI2Cells-2tifŞ1_ (0,0_1024x1024)	624.953	1.578	1.4897	0.8672
126-3	9	D2-control	126-34ROI4Cells-2tifŞ1_ (0,0_1024x1024)	537.006	1.4802	1.2074	0.8987
126-5	9	D2-control	126-5ROI44Cells-2tifŞ1_ (0,0_1024x1024)	769.309	1.6106	1.4394	0.8315
126-5	9	D2-control	126-5ROI34Cells-1tifŞ1_ (0,0_1024x1024)	692.557	1.5799	1.5268	0.8868
126-5	9	D2-control	126-5ROI24Cells-2tifŞ1_ (0,0_1024x1024)	760.885	1.5611	2.4381	0.674
126-5	9	D2-control	126-5ROI14Cells-1tifŞ1_ (0,0_1024x1024)	787.598	1.5677	1.2763	0.8204
71-1	9	D2-control	71-1topmiddletifŞ1_ (0,0_1024x1024)	974.693	1.5971	1.0905	0.914
71-1	9	D2-control	71-1middlemiddletifŞ1_ (0,0_1024x1024)	1061.74	1.5225	2.2427	0.7506
71-1	9	D2-control	71-1bottomrighttifŞ1_ (0,0_1024x1024)	942.249	1.5561	1.925	0.7665
71-1	9	D2-control	71-1toplefttifŞ1_ (0,0_1024x1024)	997.924	1.5238	1.3167	0.8624
71-3	9	D2-control	71-3bottomrighttifŞ1_ (0,0_1024x1024)	776.665	1.5397	1.2204	0.8959
71-3	9	D2-control	71-3middletopishtifŞ1_ (0,0_1024x1024)	679.997	1.5012	1.2492	0.8894
71-3	9	D2-control	71-3toprighttifŞ1_ (0,0_1024x1024)	464.914	1.543	1.2988	0.8396
71-3	9	D2-control	71-3bottomlefttifŞ1_ (0,0_1024x1024)	583.375	1.5336	1.4273	0.8674
71-7	9	D2-control	71-7rightmiddletifŞ1_ (0,0_1024x1024)	816.974	1.4865	1.5293	0.8245
71-7	9	D2-control	71-7middlelefttifŞ1_ (0,0_1024x1024)	736.744	1.5612	2.1596	0.7324
71-7	9	D2-control	71-7topmiddletifŞ1_ (0,0_1024x1024)	954.606	1.5206	2.1943	0.7175
71-7	9	D2-control	71-7bottomrighttifŞ1_ (0,0_1024x1024)	712.637	1.5422	1.2762	0.8938
126-1	9	D2-control	126-1middlerighttifŞ1_ (0,0_1024x1024)	644.506	1.5998	1.8509	0.8236
126-1	9	D2-control	126-1middletifŞ1_ (0,0_1024x1024)	809.316	1.5218	2.3836	0.6998
126-1	9	D2-control	126-1toprighttifŞ1_ (0,0_1024x1024)	744.171	1.5282	1.6103	0.8065
126-1	9	D2-control	126-1middlerightactuallytifŞ1_ (0,0_1024x1024)	782.535	1.5628	1.516	0.8651
126-2	9	D2-control	126-2middlelefttifŞ1_ (0,0_1024x1024)	675.595	1.5589	1.3577	0.876
126-2	9	D2-control	126-2middlerighttifŞ1_ (0,0_1024x1024)	773.24	1.5684	1.5015	0.8263
126-2	9	D2-control	126-2bottommiddletifŞ1_ (0,0_1024x1024)	750.278	1.5548	1.5258	0.8383
126-2	9	D2-control	126-2toprighttifŞ1_ (0,0_1024x1024)	528.177	1.5119	1.3157	0.8702
127-1	12	D2-control	127-1Cell3tifŞ1_ (0,0_1024x1024)	993.327	1.5627	1.1143	0.8992
127-1	12	D2-control	127-1Cell4tifŞ1_ (0,0_1024x1024)	806.122	1.5068	2.0722	0.77
127-1	12	D2-control	127-1Cell1tifŞ1_ (0,0_1024x1024)	737.529	1.5773	1.5701	0.8777
127-1	12	D2-control	127-1Cell2tifŞ1_ (0,0_1024x1024)	785.166	1.4923	1.1419	0.8283
127-3	12	D2-control	127-3Cell1tifŞ1_ (0,0_1024x1024)	754.081	1.5183	1.6801	0.8254
127-3	12	D2-control	127-3Cell2tifŞ1_ (0,0_1024x1024)	690.895	1.4539	1.7684	0.7409
127-3	12	D2-control	127-3Cell3tifŞ1_ (0,0_1024x1024)	634.823	1.4774	1.4594	0.7882
127-3	12	D2-control	127-3Cell4tifŞ1_ (0,0_1024x1024)	559.086	1.508	1.3781	0.8213
144-3	12	D2-control	144-3ROI34Cells-1tifŞ1_ (0,0_1024x1024)	750.117	1.5541	1.2046	0.913
144-3	12	D2-control	144-3ROI44Cells-2tifŞ1_ (0,0_1024x1024)	598.974	1.4932	1.4649	0.8241
144-3	12	D2-control	144-3ROI24Cells-2tifŞ1_ (0,0_1024x1024)	642.659	1.6216	1.2582	0.8875
144-3	12	D2-control	144-3ROI14Cells-1tifŞ1_ (0,0_1024x1024)	711.355	1.5836	1.3916	0.8474
144-4	12	D2-control	144-44ROI2Cells-2tifŞ1_ (0,0_1024x1024)	802.316	1.5847	1.6127	0.8435
144-4	12	D2-control	144-44ROI3Cells-1tifŞ1_ (0,0_1024x1024)	914.339	1.547	1.461	0.8111
144-4	12	D2-control	144-44ROI4Cells-2tifŞ1_ (0,0_1024x1024)	710.874	1.5476	1.0267	0.8824
144-4	12	D2-control	144-44ROI1Cells-1tifŞ1_ (0,0_1024x1024)	717.299	1.567	1.2274	0.8695
131-3	12	D2-control	131-3toprighttifŞ1_ (0,0_1024x1024)	734.443	1.5631	1.8005	0.7956
131-3	12	D2-control	131-3middlelefttifŞ1_ (0,0_1024x1024)	619.476	1.5573	1.6184	0.7837
131-3	12	D2-control	131-3middletifŞ1_ (0,0_1024x1024)	743.769	1.5956	1.2613	0.8896
131-3	12	D2-control	131-3toplefttifŞ1_ (0,0_1024x1024)	489.409	1.4611	1.7486	0.7107
131-4	12	D2-control	131-4middletifŞ1_ (0,0_1024x1024)	629.847	1.5223	2.3507	0.7042
131-4	12	D2-control	131-4middlerighttifŞ1_ (0,0_1024x1024)	500.433	1.498	1.5544	0.8214
131-4	12	D2-control	131-4toprighttifŞ1_ (0,0_1024x1024)	590.825	1.519	1.8181	0.7732
131-4	12	D2-control	131-4toplefttifŞ1_ (0,0_1024x1024)	714.826	1.3133	2.6322	0.5129
131-5	12	D2-control	131-5middletoptifŞ1_ (0,0_1024x1024)	820.946	1.5677	1.4174	0.8485
131-5	12	D2-control	131-5middlelefttifŞ1_ (0,0_1024x1024)	1024.66	1.509	1.6378	0.7564
131-5	12	D2-control	131-5bottomrighttifŞ1_ (0,0_1024x1024)	746.782	1.5323	1.2375	0.8273
131-5	12	D2-control	131-5bottommiddletifŞ1_ (0,0_1024x1024)	627.002	1.6024	1.1559	0.9109
127-2	12	D2-control	127-2middletifŞ1_ (0,0_1024x1024)	893.36	1.5604	1.88	0.78
127-2	12	D2-control	127-2bottomrightcornertifŞ1_ (0,0_1024x1024)	735.047	1.4872	2.7379	0.6554
127-2	12	D2-control	127-2topmiddletifŞ1_ (0,0_1024x1024)	893.702	1.4328	2.5233	0.6149
127-2	12	D2-control	127-2middlerighttifŞ1_ (0,0_1024x1024)	700.718	1.5819	1.735	0.8013
139-2	12	D2-control	139-2toprighttifŞ1_ (0,0_1024x1024)	920.514	1.5265	1.6409	0.8283
139-2	12	D2-control	139-2toplefttifŞ1_ (0,0_1024x1024)	895.332	1.6145	1.6255	0.8317
139-2	12	D2-control	139-2middlerighttifŞ1_ (0,0_1024x1024)	1011.25	1.5853	1.8142	0.8058
139-2	12	D2-control	139-2bottomlefttifŞ1_ (0,0_1024x1024)	640.477	1.4925	1.1512	0.8977
