# Supplementary material for: Microglia remodeling in the visual thalamus of the DBA/2J mouse model of glaucoma
Source: PLoS One. 2025 May 15;20(5):e0323513. doi: 10.1371/journal.pone.0323513 (PMC12080812; doi:10.1371/journal.pone.0323513)
Supplement: S2 Dataset — RNA-sequencing dataset for Fig 8. Microsoft Excel spreadsheet containing a list of genes and associated analysis (gene description, gene ontology, KEGG, fold change, q-values) from bulk RNA sequencing of dLGN tissue from DBA/2J and DBA/2JGpnmb+ mice. (XLSX) [file pone.0323513.s002.xlsx]

## Sheet: Sheet1
gene_id	gene_name	transcript_id	GO	KEGG	KO_ENTRY	EC	Description	trans_type	FPKM.A (D2)	FPKM.C (D2)	FPKM.G (D2)	FPKM.H (D2)	FPKM.M (D2)	FPKM.F (D2-control)	FPKM.J (D2-control)	FPKM.L (D2-control)	fc (fold change)	log2(fc)	pval	qval	regulation	significant
ENSMUSG00000086324	Gm15564	ENSMUST00000173605	NA	NA	NA	NA	predicted gene 15564 [Source:MGI Symbol;Acc:MGI:3783013]	antisense	0	0	0	0	0	80.5399	0	0	3.72486e-06	-18.0344	8.02891e-16	1.42871e-11	down	yes
ENSMUSG00000115302	Gm49394	ENSMUST00000228850	GO:0005179(hormone activity);GO:0005576(extracellular region);GO:0007165(signal transduction)	NA	NA	NA	predicted gene, 49394 [Source:MGI Symbol;Acc:MGI:6121625]	protein_coding	0	0	0	0	0	13.6361	0	0	2.20004e-05	-15.4721	8.64157e-16	1.42871e-11	down	yes
ENSMUSG00000089922	Gm43517	ENSMUST00000110746	GO:0003677(DNA binding);GO:0003700(DNA-binding transcription factor activity);GO:0005634(nucleus);GO:0006355(regulation of transcription, DNA-templated);GO:0043565(sequence-specific DNA binding)	NA	NA	NA	predicted gene 43517 [Source:MGI Symbol;Acc:MGI:5663654]	protein_coding	0	0.335722	0.000295	0	0	0	0	0	672.034	9.39239	1.07284e-12	1.18249e-08	up	yes
ENSMUSG00000116048	Septin2	ENSMUST00000168776;ENSMUST00000172165	GO:0000145(exocyst);GO:0000166(nucleotide binding);GO:0000775(chromosome, centromeric region);GO:0000776(kinetochore);GO:0000777(condensed chromosome kinetochore);GO:0002036(regulation of L-glutamate import across plasma membrane);GO:0003924(GTPase activity);GO:0005515(protein binding);GO:0005525(GTP binding);GO:0005634(nucleus);GO:0005654(nucleoplasm);GO:0005694(chromosome);GO:0005737(cytoplasm)…	05100(Bacterial invasion of epithelial cells);05100(Bacterial invasion of epithelial cells)	K16942	NA	septin 2 [Source:MGI Symbol;Acc:MGI:97298]	protein_coding	3.82853	10.4784	0	0	0	0	0	0	28613.9	14.8044	1.65801e-12	1.37059e-08	up	yes
ENSMUSG00000060314	Zfp941	ENSMUST00000106052;ENSMUST00000080651	GO:0003676(nucleic acid binding);GO:0005575(cellular_component);GO:0006355(regulation of transcription, DNA-templated);GO:0046872(metal ion binding);GO:0046872(metal ion binding)	NA	NA	NA	zinc finger protein 941 [Source:MGI Symbol;Acc:MGI:3039601]	protein_coding	4.12783	2.2231	3.54566	3.85772	3.0266	0.930793	0.545247	0.883844	4.26654	2.09307	9.65183e-12	6.38295e-08	up	yes
ENSMUSG00000022591	Gm9747	ENSMUST00000023262	GO:0003674(molecular_function);GO:0005575(cellular_component);GO:0008150(biological_process)	NA	NA	NA	predicted gene 9747 [Source:MGI Symbol;Acc:MGI:3710571]	protein_coding	0	3.79821	0	0	0	0	0	0	7596.42	12.8911	6.31547e-11	3.48046e-07	up	yes
ENSMUSG00000090996	Gm20458	ENSMUST00000164863	GO:0005802(trans-Golgi network);GO:0005829(cytosol);GO:0006895(Golgi to endosome transport);GO:0016020(membrane);GO:0016021(integral component of membrane);GO:0030173(integral component of Golgi membrane);GO:0034067(protein localization to Golgi apparatus);GO:0043001(Golgi to plasma membrane protein transport)	NA	NA	NA	predicted gene 20458 [Source:MGI Symbol;Acc:MGI:5141923]	nonsense_mediated_decay	0	4.54762	1.20522	0	0	0	0	0	11505.7	13.4901	1.53147e-10	7.23424e-07	up	yes
ENSMUSG00000113947	Gm10465	ENSMUST00000223133	NA	NA	NA	NA	predicted gene 10465 [Source:MGI Symbol;Acc:MGI:3642554]	lincRNA	0	0	0	0	1.79048	0	0	0	3580.96	11.8061	3.32921e-10	1.37605e-06	up	yes
ENSMUSG00000030468	Siglecg	ENSMUST00000131744;ENSMUST00000154322;ENSMUST00000005592	GO:0002244(hematopoietic progenitor cell differentiation);GO:0002250(adaptive immune response);GO:0002376(immune system process);GO:0005515(protein binding);GO:0005886(plasma membrane);GO:0007155(cell adhesion);GO:0016020(membrane);GO:0016021(integral component of membrane);GO:0019902(phosphatase binding);GO:0030246(carbohydrate binding);GO:0030888(regulation of B cell proliferation);GO:0033691(s…	NA	K06749	NA	sialic acid binding Ig-like lectin G [Source:MGI Symbol;Acc:MGI:2443630]	retained_intron;protein_coding	0.0210449	0	0.00939347	0	1.11083	0	0	0	2282.53	11.1564	4.17507e-10	1.53392e-06	up	yes
ENSMUSG00000060461	Dppa5a	ENSMUST00000071991	GO:0003723(RNA binding);GO:0003729(mRNA binding);GO:0005737(cytoplasm);GO:0007275(multicellular organism development);GO:0010468(regulation of gene expression)	NA	NA	NA	developmental pluripotency associated 5A [Source:MGI Symbol;Acc:MGI:101800]	protein_coding	9.46401	0	0	0	0	0	0	0	18928	14.2082	6.4299e-10	2.02768e-06	up	yes
ENSMUSG00000106718	Gm20052	ENSMUST00000200831	NA	NA	NA	NA	predicted gene, 20052 [Source:MGI Symbol;Acc:MGI:5012237]	lincRNA	0.0605483	0	0	0	2.33182	0	0	0	4784.74	12.2242	7.04096e-10	2.02768e-06	up	yes
ENSMUSG00000091705	H2-Q2	ENSMUST00000074806	GO:0002476(antigen processing and presentation of endogenous peptide antigen via MHC class Ib);GO:0005102(signaling receptor binding);GO:0005615(extracellular space);GO:0005783(endoplasmic reticulum);GO:0005794(Golgi apparatus);GO:0005797(Golgi medial cisterna);GO:0005886(plasma membrane);GO:0006955(immune response);GO:0007565(female pregnancy);GO:0009897(external side of plasma membrane);GO:0009…	04144(Endocytosis);04145(Phagosome);04218(Cellular senescence);04514(Cell adhesion molecules (CAMs));04612(Antigen processing and presentation);04650(Natural killer cell mediated cytotoxicity);04940(Type I diabetes mellitus);05163(Human cytomegalovirus infection);05165(Human papillomavirus infection);05166(Human T-cell leukemia virus 1 infection);05167(Kaposi sarcoma-associated herpesvirus infect…	K06751	NA	histocompatibility 2, Q region locus 2 [Source:MGI Symbol;Acc:MGI:95931]	protein_coding	0	0	0	0.605379	0	0	0	0	1210.76	10.2417	7.80471e-10	2.02768e-06	up	yes
ENSMUSG00000057997	Olfr541	ENSMUST00000080681	GO:0004930(G protein-coupled receptor activity);GO:0004984(olfactory receptor activity);GO:0005549(odorant binding);GO:0005886(plasma membrane);GO:0007165(signal transduction);GO:0007186(G protein-coupled receptor signaling pathway);GO:0007608(sensory perception of smell);GO:0016020(membrane);GO:0016021(integral component of membrane);GO:0050896(response to stimulus);GO:0050911(detection of chemi…	04740(Olfactory transduction)	K04257	NA	olfactory receptor 541 [Source:MGI Symbol;Acc:MGI:3030375]	protein_coding	0	0	0	0.0239356	2.5243	0	0	0	5096.47	12.3153	7.97187e-10	2.02768e-06	up	yes
ENSMUSG00000082281	Gm4886	ENSMUST00000121874	NA	NA	NA	NA	predicted gene 4886 [Source:MGI Symbol;Acc:MGI:3645929]	processed_pseudogene	0	0	0	0	3.56197	0	0	0	7123.95	12.7985	8.79668e-10	2.07765e-06	up	yes
ENSMUSG00000024406	Pou5f1	ENSMUST00000025271;ENSMUST00000174782;ENSMUST00000173934	GO:0000122(negative regulation of transcription by RNA polymerase II);GO:0000790(nuclear chromatin);GO:0000976(transcription regulatory region sequence-specific DNA binding);GO:0000978(RNA polymerase II cis-regulatory region sequence-specific DNA binding);GO:0000981(DNA-binding transcription factor activity, RNA polymerase II-specific);GO:0000987(cis-regulatory region sequence-specific DNA bindin…	04550(Signaling pathways regulating pluripotency of stem cells);04550(Signaling pathways regulating pluripotency of stem cells)	K09367	NA	POU domain, class 5, transcription factor 1 [Source:MGI Symbol;Acc:MGI:101893]	protein_coding	2.01825	0	0	0	0	0	0	0	4036.49	11.9789	1.20287e-09	2.36926e-06	up	yes
ENSMUSG00000021342	Prl	ENSMUST00000110369	GO:0001937(negative regulation of endothelial cell proliferation);GO:0005148(prolactin receptor binding);GO:0005179(hormone activity);GO:0005576(extracellular region);GO:0005615(extracellular space);GO:0007165(signal transduction);GO:0007565(female pregnancy);GO:0007567(parturition);GO:0007584(response to nutrient);GO:0007595(lactation);GO:0007623(circadian rhythm);GO:0008284(positive regulation …	04060(Cytokine-cytokine receptor interaction);04080(Neuroactive ligand-receptor interaction);04151(PI3K-Akt signaling pathway);04630(Jak-STAT signaling pathway);04917(Prolactin signaling pathway)	K05439	NA	prolactin [Source:MGI Symbol;Acc:MGI:97762]	protein_coding	0	0.745292	0	0	0	0	0	0	1490.58	10.5417	1.21126e-09	2.36926e-06	up	yes
ENSMUSG00000113854	Gm2099	ENSMUST00000223310	NA	NA	NA	NA	predicted gene 2099 [Source:MGI Symbol;Acc:MGI:3780266]	processed_transcript	0	0	0	0	1.03621	0	0	0	2072.42	11.0171	1.28974e-09	2.36926e-06	up	yes
ENSMUSG00000112383	Gm47895	ENSMUST00000220363	NA	NA	NA	NA	predicted gene, 47895 [Source:MGI Symbol;Acc:MGI:6097128]	lincRNA	0	0	0	0	2.72785	0	0	0	5455.69	12.4135	1.28974e-09	2.36926e-06	up	yes
ENSMUSG00000105993	Tex13c2	ENSMUST00000197237	GO:0003674(molecular_function);GO:0005575(cellular_component);GO:0008150(biological_process);GO:0046872(metal ion binding)	NA	NA	NA	TEX13 family member C2 [Source:MGI Symbol;Acc:MGI:5663474]	protein_coding	0	0	0	0	1.809	0	0	0	3618.01	11.821	1.43593e-09	2.47624e-06	up	yes
ENSMUSG00000069515	Lyz1	ENSMUST00000092162	GO:0000137(Golgi cis cisterna);GO:0003796(lysozyme activity);GO:0003824(catalytic activity);GO:0005576(extracellular region);GO:0005615(extracellular space);GO:0005737(cytoplasm);GO:0005788(endoplasmic reticulum lumen);GO:0005795(Golgi stack);GO:0005902(microvillus);GO:0008152(metabolic process);GO:0016787(hydrolase activity);GO:0016798(hydrolase activity, acting on glycosyl bonds);GO:0019835(cyt…	04970(Salivary secretion)	K13915	EC:3.2.1.17	lysozyme 1 [Source:MGI Symbol;Acc:MGI:96902]	protein_coding	1.06054	0	0	0	0	0	0	0	2121.08	11.0506	1.53068e-09	2.47624e-06	up	yes
ENSMUSG00000021789	Sftpa1	ENSMUST00000170719	GO:0001666(response to hypoxia);GO:0005581(collagen trimer);GO:0005615(extracellular space);GO:0005771(multivesicular body);GO:0005791(rough endoplasmic reticulum);GO:0007623(circadian rhythm);GO:0009725(response to hormone);GO:0030246(carbohydrate binding);GO:0031410(cytoplasmic vesicle);GO:0032496(response to lipopolysaccharide);GO:0032526(response to retinoic acid);GO:0033189(response to vitam…	04145(Phagosome);05133(Pertussis)	K10067	NA	surfactant associated protein A1 [Source:MGI Symbol;Acc:MGI:109518]	protein_coding	1.37361	0	0	0.0136563	0	0	0	0	2774.53	11.438	1.65958e-09	2.47624e-06	up	yes
ENSMUSG00000106856	Gm43761	ENSMUST00000202132	NA	NA	NA	NA	predicted gene 43761 [Source:MGI Symbol;Acc:MGI:5663898]	TEC	0	0	0	0	3.09654	0	0	0	6193.09	12.5964	1.7421e-09	2.47624e-06	up	yes
ENSMUSG00000066273	Olfr33	ENSMUST00000084817	GO:0004930(G protein-coupled receptor activity);GO:0004984(olfactory receptor activity);GO:0005886(plasma membrane);GO:0007165(signal transduction);GO:0007186(G protein-coupled receptor signaling pathway);GO:0007608(sensory perception of smell);GO:0016020(membrane);GO:0016021(integral component of membrane);GO:0050896(response to stimulus);GO:0050911(detection of chemical stimulus involved in sen…	04740(Olfactory transduction)	K04257	NA	olfactory receptor 33 [Source:MGI Symbol;Acc:MGI:109302]	protein_coding	0	0	0	0	1.27483	0	0	0	2549.67	11.3161	1.80751e-09	2.47624e-06	up	yes
ENSMUSG00000092499	1700092C10Rik	ENSMUST00000172547	NA	NA	NA	NA	RIKEN cDNA 1700092C10 gene [Source:MGI Symbol;Acc:MGI:1920804]	antisense	0	0	0	0	5.13452	0	0	0	10269	13.326	1.84347e-09	2.47624e-06	up	yes
ENSMUSG00000022986	Krt75	ENSMUST00000042957	GO:0002244(hematopoietic progenitor cell differentiation);GO:0005882(intermediate filament);GO:0045095(keratin filament)	NA	K07605	NA	keratin 75 [Source:MGI Symbol;Acc:MGI:1923500]	protein_coding	0	0	0	0	0.912737	0	0	0	1825.47	10.8341	1.8722e-09	2.47624e-06	up	yes
ENSMUSG00000026065	Slc9a4	ENSMUST00000192454;ENSMUST00000027233	GO:0001696(gastric acid secretion);GO:0002064(epithelial cell development);GO:0005886(plasma membrane);GO:0006811(ion transport);GO:0006812(cation transport);GO:0006814(sodium ion transport);GO:0006885(regulation of pH);GO:0015297(antiporter activity);GO:0015299(solute:proton antiporter activity);GO:0015385(sodium:proton antiporter activity);GO:0015386(potassium:proton antiporter activity);GO:001…	04971(Gastric acid secretion);04971(Gastric acid secretion)	K13961	NA	solute carrier family 9 (sodium/hydrogen exchanger), member 4 [Source:MGI Symbol;Acc:MGI:105074]	retained_intron;protein_coding	0.0898517	0.521511	0	0	0	0	0	0	1222.73	10.2559	2.07076e-09	2.5427e-06	up	yes
ENSMUSG00000103641	Gm19024	ENSMUST00000194681	NA	NA	NA	NA	predicted gene, 19024 [Source:MGI Symbol;Acc:MGI:5011209]	processed_pseudogene	0	0	0	0	2.1271	0	0	0	4254.2	12.0547	2.14783e-09	2.5427e-06	up	yes
ENSMUSG00000021795	Sftpd	ENSMUST00000077136;ENSMUST00000225892	GO:0001530(lipopolysaccharide binding);GO:0002376(immune system process);GO:0005576(extracellular region);GO:0005581(collagen trimer);GO:0005615(extracellular space);GO:0005737(cytoplasm);GO:0005771(multivesicular body);GO:0005791(rough endoplasmic reticulum);GO:0007585(respiratory gaseous exchange by respiratory system);GO:0008228(opsonization);GO:0030246(carbohydrate binding);GO:0031410(cytopla…	04145(Phagosome);04145(Phagosome)	K10068	NA	surfactant associated protein D [Source:MGI Symbol;Acc:MGI:109515]	protein_coding;retained_intron	0.52804	0	0	0	0	0	0	0	1056.08	10.0445	2.21776e-09	2.5427e-06	up	yes
ENSMUSG00000105340	Gm42878	ENSMUST00000125946	GO:0004672(protein kinase activity);GO:0005516(calmodulin binding);GO:0005524(ATP binding);GO:0005634(nucleus);GO:0005737(cytoplasm);GO:0006468(protein phosphorylation);GO:0007265(Ras protein signal transduction);GO:0009931(calcium-dependent protein serine/threonine kinase activity);GO:0018105(peptidyl-serine phosphorylation);GO:0032007(negative regulation of TOR signaling);GO:0035556(intracellul…	NA	NA	NA	predicted gene 42878 [Source:MGI Symbol;Acc:MGI:5663015]	nonsense_mediated_decay	0	0	0.634597	0	0	0	0	0	1269.19	10.3097	2.23003e-09	2.5427e-06	up	yes
ENSMUSG00000103324	Gm37402	ENSMUST00000194525	NA	NA	NA	NA	predicted gene, 37402 [Source:MGI Symbol;Acc:MGI:5610630]	TEC	0	0	0.021036	0	0.517229	0	0	0	1076.53	10.0722	2.42771e-09	2.6684e-06	up	yes
ENSMUSG00000038791	Scgb3a2	ENSMUST00000187157;ENSMUST00000189750;ENSMUST00000043803	GO:0005515(protein binding);GO:0005576(extracellular region);GO:0005615(extracellular space);GO:0008150(biological_process);GO:0008150(biological_process)	NA	NA	NA	secretoglobin, family 3A, member 2 [Source:MGI Symbol;Acc:MGI:2153470]	protein_coding	3.82452	0	0	0	0	0	0	0	7649.04	12.9011	2.50167e-09	2.6684e-06	up	yes
ENSMUSG00000082114	Gm13489	ENSMUST00000121234	NA	NA	NA	NA	predicted gene 13489 [Source:MGI Symbol;Acc:MGI:3651216]	processed_pseudogene	0	0	0	0	5.33189	0	0	0	10663.8	13.3804	2.86057e-09	2.95587e-06	up	yes
ENSMUSG00000097384	Gm26815	ENSMUST00000181200	NA	NA	NA	NA	predicted gene, 26815 [Source:MGI Symbol;Acc:MGI:5477309]	lincRNA	0	0.014464	0	0	0.675393	0	0	0	1379.71	10.4302	3.38379e-09	3.39056e-06	up	yes
ENSMUSG00000112461	Gm47625	ENSMUST00000219933	NA	NA	NA	NA	predicted gene, 47625 [Source:MGI Symbol;Acc:MGI:6096692]	TEC	0	0	0	0	2.64819	0	0	0	5296.37	12.3708	3.68147e-09	3.45916e-06	up	yes
ENSMUSG00000066804	Vmn1r83	ENSMUST00000086229	GO:0004930(G protein-coupled receptor activity);GO:0005550(pheromone binding);GO:0005886(plasma membrane);GO:0005887(integral component of plasma membrane);GO:0007165(signal transduction);GO:0007186(G protein-coupled receptor signaling pathway);GO:0016020(membrane);GO:0016021(integral component of membrane);GO:0016503(pheromone receptor activity);GO:0019236(response to pheromone)	NA	K04614	NA	vomeronasal 1 receptor 83 [Source:MGI Symbol;Acc:MGI:2159647]	protein_coding	0	0	0	0	0.773707	0	0	0	1547.41	10.5956	3.97497e-09	3.45916e-06	up	yes
ENSMUSG00000091930	Vmn2r52	ENSMUST00000164918	GO:0004930(G protein-coupled receptor activity);GO:0005886(plasma membrane);GO:0005887(integral component of plasma membrane);GO:0007165(signal transduction);GO:0007186(G protein-coupled receptor signaling pathway);GO:0016020(membrane);GO:0016021(integral component of membrane);GO:0038023(signaling receptor activity)	NA	K04613	NA	vomeronasal 2, receptor 52 [Source:MGI Symbol;Acc:MGI:3695443]	protein_coding	0	0	0	0	0.26434	0	0	0	528.68	9.04625	3.97497e-09	3.45916e-06	up	yes
ENSMUSG00000087166	L1td1	ENSMUST00000154279;ENSMUST00000173659	GO:0003727(single-stranded RNA binding);GO:0032197(transposition, RNA-mediated);GO:1990904(ribonucleoprotein complex);GO:1990904(ribonucleoprotein complex)	NA	NA	NA	LINE-1 type transposase domain containing 1 [Source:MGI Symbol;Acc:MGI:3578435]	protein_coding	0.377606	0	0	0	0	0	0	0	755.211	9.56074	3.99525e-09	3.45916e-06	up	yes
ENSMUSG00000000303	Cdh1	ENSMUST00000000312	GO:0005509(calcium ion binding);GO:0005737(cytoplasm);GO:0005802(trans-Golgi network);GO:0005886(plasma membrane);GO:0005912(adherens junction);GO:0007155(cell adhesion);GO:0007156(homophilic cell adhesion via plasma membrane adhesion molecules);GO:0007416(synapse assembly);GO:0008013(beta-catenin binding);GO:0009636(response to toxic substance);GO:0009898(cytoplasmic side of plasma membrane);GO:…	04015(Rap1 signaling pathway);04371(Apelin signaling pathway);04390(Hippo signaling pathway);04514(Cell adhesion molecules (CAMs));04520(Adherens junction);05100(Bacterial invasion of epithelial cells);05200(Pathways in cancer);05213(Endometrial cancer);05216(Thyroid cancer);05218(Melanoma);05219(Bladder cancer);05226(Gastric cancer)	K05689	NA	cadherin 1 [Source:MGI Symbol;Acc:MGI:88354]	protein_coding	0.591336	0.0108367	0	0	0	0	0	0	1204.35	10.234	4.00385e-09	3.45916e-06	up	yes
ENSMUSG00000085264	Gm15581	ENSMUST00000131334	NA	NA	NA	NA	predicted gene 15581 [Source:MGI Symbol;Acc:MGI:3783029]	antisense	0.00873	0	0	0	0.366201	0	0	0	749.862	9.55048	4.26958e-09	3.45916e-06	up	yes
ENSMUSG00000084785	Gm13972	ENSMUST00000153726	NA	NA	NA	NA	predicted gene 13972 [Source:MGI Symbol;Acc:MGI:3649226]	processed_transcript	0	0	0	0	0.740817	0	0	0	1481.63	10.533	4.28906e-09	3.45916e-06	up	yes
ENSMUSG00000038236	Hoxa7	ENSMUST00000153280	GO:0000122(negative regulation of transcription by RNA polymerase II);GO:0000978(RNA polymerase II cis-regulatory region sequence-specific DNA binding);GO:0000981(DNA-binding transcription factor activity, RNA polymerase II-specific);GO:0001228(DNA-binding transcription activator activity, RNA polymerase II-specific);GO:0001525(angiogenesis);GO:0001953(negative regulation of cell-matrix adhesion)…	NA	K09307	NA	homeobox A7 [Source:MGI Symbol;Acc:MGI:96179]	nonsense_mediated_decay	0	0	0.0156972	0	0.875973	0	0	0	1783.34	10.8004	4.30282e-09	3.45916e-06	up	yes
ENSMUSG00000031965	Tbx20	ENSMUST00000052946	GO:0000122(negative regulation of transcription by RNA polymerase II);GO:0000977(RNA polymerase II regulatory region sequence-specific DNA binding);GO:0000978(RNA polymerase II cis-regulatory region sequence-specific DNA binding);GO:0000981(DNA-binding transcription factor activity, RNA polymerase II-specific);GO:0001085(RNA polymerase II transcription factor binding);GO:0001102(RNA polymerase II…	NA	K10185	NA	T-box 20 [Source:MGI Symbol;Acc:MGI:1888496]	protein_coding	0.213484	0	0	0.00399195	0	0	0	0	434.951	8.76471	4.60952e-09	3.45916e-06	up	yes
ENSMUSG00000083549	Gm11227	ENSMUST00000119774	NA	NA	NA	NA	predicted gene 11227 [Source:MGI Symbol;Acc:MGI:3651434]	processed_pseudogene	0	0	0	0	4.22797	0	0	0	8455.95	13.0458	4.89942e-09	3.45916e-06	up	yes
ENSMUSG00000082804	Rpl17-ps1	ENSMUST00000119156	NA	NA	NA	NA	ribosomal protein L17, pseudogene 1 [Source:MGI Symbol;Acc:MGI:3652107]	processed_pseudogene	0	0	0	0	3.60249	0	0	0	7204.99	12.8148	4.89942e-09	3.45916e-06	up	yes
ENSMUSG00000085865	Gm15966	ENSMUST00000232074;ENSMUST00000232580	NA	NA	NA	NA	predicted gene 15966 [Source:MGI Symbol;Acc:MGI:3802004]	lincRNA	0.00623125	0	0	0	0.822324	0	0	0	1657.11	10.6945	4.96188e-09	3.45916e-06	up	yes
ENSMUSG00000024837	Dmrt1	ENSMUST00000025755	GO:0000122(negative regulation of transcription by RNA polymerase II);GO:0000902(cell morphogenesis);GO:0000977(RNA polymerase II regulatory region sequence-specific DNA binding);GO:0000987(cis-regulatory region sequence-specific DNA binding);GO:0001228(DNA-binding transcription activator activity, RNA polymerase II-specific);GO:0002176(male germ cell proliferation);GO:0003006(developmental proce…	NA	K19488	NA	doublesex and mab-3 related transcription factor 1 [Source:MGI Symbol;Acc:MGI:1354733]	protein_coding	0	0	0	0	1.46178	0	0	0	2923.56	11.5135	5.01727e-09	3.45916e-06	up	yes
ENSMUSG00000090304	Vmn2r99	ENSMUST00000231989	GO:0004930(G protein-coupled receptor activity);GO:0005886(plasma membrane);GO:0005887(integral component of plasma membrane);GO:0007165(signal transduction);GO:0007186(G protein-coupled receptor signaling pathway);GO:0008150(biological_process);GO:0016020(membrane);GO:0016021(integral component of membrane);GO:0038023(signaling receptor activity)	NA	K04613	NA	vomeronasal 2, receptor 99 [Source:MGI Symbol;Acc:MGI:3644540]	protein_coding	0	0	0	0	0.242716	0	0	0	485.432	8.92313	5.14859e-09	3.45916e-06	up	yes
ENSMUSG00000102166	Gm36947	ENSMUST00000194709	NA	NA	NA	NA	predicted gene, 36947 [Source:MGI Symbol;Acc:MGI:5610175]	TEC	0	0	0	0	0.869689	0	0	0	1739.38	10.7644	5.19501e-09	3.45916e-06	up	yes
ENSMUSG00000082991	Rps10-ps3	ENSMUST00000122317	NA	NA	NA	NA	ribosomal protein S10, pseudogene 3 [Source:MGI Symbol;Acc:MGI:3649547]	processed_pseudogene	0	0	0	0	3.85839	0	0	0	7716.77	12.9138	5.32939e-09	3.45916e-06	up	yes
ENSMUSG00000100107	Gm28567	ENSMUST00000190270	NA	NA	NA	NA	predicted gene 28567 [Source:MGI Symbol;Acc:MGI:5579273]	unprocessed_pseudogene	0	0	0	0	3.87022	0	0	0	7740.43	12.9182	5.38478e-09	3.45916e-06	up	yes
ENSMUSG00000083821	Gm14631	ENSMUST00000119067	NA	NA	NA	NA	predicted gene 14631 [Source:MGI Symbol;Acc:MGI:3705535]	processed_pseudogene	0	0	0	0	3.21587	0	0	0	6431.74	12.651	5.53938e-09	3.45916e-06	up	yes
ENSMUSG00000051176	Zfp42	ENSMUST00000211248	GO:0003676(nucleic acid binding);GO:0005737(cytoplasm);GO:0008584(male gonad development);GO:0008585(female gonad development);GO:1990837(sequence-specific double-stranded DNA binding)	NA	K11516	NA	zinc finger protein 42 [Source:MGI Symbol;Acc:MGI:99187]	protein_coding	1.31099	0	0	0	0	0	0	0	2621.98	11.3564	5.64565e-09	3.45916e-06	up	yes
ENSMUSG00000117175	Gm20098	ENSMUST00000233779	NA	NA	NA	NA	predicted gene, 20098 [Source:MGI Symbol;Acc:MGI:5012283]	lincRNA	0	0	0	0	0.572156	0	0	0	1144.31	10.1603	5.65234e-09	3.45916e-06	up	yes
ENSMUSG00000100733	4932411K12Rik	ENSMUST00000190493	NA	NA	NA	NA	RIKEN cDNA 4932411K12 gene [Source:MGI Symbol;Acc:MGI:3512682]	lincRNA	0.0113872	0	0	0	0.408794	0	0	0	840.362	9.71487	5.65235e-09	3.45916e-06	up	yes
ENSMUSG00000029375	Cxcl15	ENSMUST00000031322	GO:0005125(cytokine activity);GO:0005576(extracellular region);GO:0005615(extracellular space);GO:0006935(chemotaxis);GO:0006952(defense response);GO:0006954(inflammatory response);GO:0006955(immune response);GO:0008009(chemokine activity);GO:0030097(hemopoiesis);GO:0030593(neutrophil chemotaxis);GO:0030595(leukocyte chemotaxis);GO:0045236(CXCR chemokine receptor binding);GO:0061844(antimicrobial…	04060(Cytokine-cytokine receptor interaction);04062(Chemokine signaling pathway)	K10034	NA	chemokine (C-X-C motif) ligand 15 [Source:MGI Symbol;Acc:MGI:1339941]	protein_coding	1.11577	0	0	0	0	0	0	0	2231.54	11.1238	5.75375e-09	3.45916e-06	up	yes
ENSMUSG00000091228	Gm20390	ENSMUST00000170303	GO:0000166(nucleotide binding);GO:0004550(nucleoside diphosphate kinase activity);GO:0005524(ATP binding);GO:0006165(nucleoside diphosphate phosphorylation);GO:0006183(GTP biosynthetic process);GO:0006228(UTP biosynthetic process);GO:0006241(CTP biosynthetic process);GO:0016301(kinase activity);GO:0016310(phosphorylation);GO:0016740(transferase activity);GO:0042981(regulation of apoptotic process)	NA	NA	NA	predicted gene 20390 [Source:MGI Symbol;Acc:MGI:5141855]	protein_coding	0	0	0	1.99481	0	0	0	0	3989.62	11.962	7.00678e-09	4.13725e-06	up	yes
ENSMUSG00000030789	Itgax	ENSMUST00000033053;ENSMUST00000206396	GO:0007155(cell adhesion);GO:0007229(integrin-mediated signaling pathway);GO:0008284(positive regulation of cell population proliferation);GO:0008305(integrin complex);GO:0009897(external side of plasma membrane);GO:0009986(cell surface);GO:0010628(positive regulation of gene expression);GO:0016020(membrane);GO:0016021(integral component of membrane);GO:0030335(positive regulation of cell migrati…	04610(Complement and coagulation cascades);04810(Regulation of actin cytoskeleton);05152(Tuberculosis);05152(Tuberculosis)	K06462	NA	integrin alpha X [Source:MGI Symbol;Acc:MGI:96609]	protein_coding;retained_intron	0.541657	0.716824	0.158656	0.623372	0.149597	0	0.018851	0.0368402	23.5955	4.56044	5.15545e-08	2.9907e-05	up	yes
ENSMUSG00000104281	Gm37461	ENSMUST00000193929	NA	NA	NA	NA	predicted gene, 37461 [Source:MGI Symbol;Acc:MGI:5610689]	TEC	0	0	0	0	0.49356	0	0	0	987.12	9.94708	7.98572e-08	4.55269e-05	up	yes
ENSMUSG00000105145	Gm47299	ENSMUST00000196643	NA	NA	NA	NA	predicted gene, 47299 [Source:MGI Symbol;Acc:MGI:6096163]	miRNA	0.020959	0.018826	0.016828	0.016465	0.053651	0.019522	20.7689	21.2758	0.00180765	-9.11167	2.74322e-07	0.000153741	down	yes
ENSMUSG00000050335	Lgals3	ENSMUST00000146468;ENSMUST00000142734;ENSMUST00000151405;ENSMUST00000144794;ENSMUST00000226585;ENSMUST00000150290	GO:0001772(immunological synapse);GO:0002548(monocyte chemotaxis);GO:0005634(nucleus);GO:0005681(spliceosomal complex);GO:0005737(cytoplasm);GO:0005743(mitochondrial inner membrane);GO:0006397(mRNA processing);GO:0008380(RNA splicing);GO:0019863(IgE binding);GO:0019903(protein phosphatase binding);GO:0030246(carbohydrate binding);GO:0030593(neutrophil chemotaxis);GO:0030855(epithelial cell differ…	NA	K06831	NA	lectin, galactose binding, soluble 3 [Source:MGI Symbol;Acc:MGI:96778]	protein_coding	3.45988	4.0805	1.82484	4.80503	1.5768	0.515305	0.79182	0.663038	4.79566	2.26173	2.96275e-07	0.000163277	up	yes
ENSMUSG00000083623	Gm7224	ENSMUST00000121359	NA	NA	NA	NA	predicted gene 7224 [Source:MGI Symbol;Acc:MGI:3647435]	unprocessed_pseudogene	0.483893	0.103305	0.086011	0.285386	0.170955	0	0	0	2259.1	11.1415	3.15465e-07	0.000171003	up	yes
ENSMUSG00000016933	Plcg1	ENSMUST00000109462;ENSMUST00000143997;ENSMUST00000173335;ENSMUST00000173791;ENSMUST00000173061;ENSMUST00000174885;ENSMUST00000129568;ENSMUST00000103115;ENSMUST00000017077;ENSMUST00000151590;ENSMUST00000147254;ENSMUST00000124652	GO:0001701(in utero embryonic development);GO:0001726(ruffle);GO:0004435(phosphatidylinositol phospholipase C activity);GO:0005158(insulin receptor binding);GO:0005168(neurotrophin TRKA receptor binding);GO:0005509(calcium ion binding);GO:0005515(protein binding);GO:0005737(cytoplasm);GO:0005829(cytosol);GO:0005886(plasma membrane);GO:0005911(cell-cell junction);GO:0006629(lipid metabolic process…	00562(Inositol phosphate metabolism);01521(EGFR tyrosine kinase inhibitor resistance);04012(ErbB signaling pathway);04014(Ras signaling pathway);04015(Rap1 signaling pathway);04020(Calcium signaling pathway);04064(NF-kappa B signaling pathway);04066(HIF-1 signaling pathway);04070(Phosphatidylinositol signaling system);04072(Phospholipase D signaling pathway);04360(Axon guidance);04370(VEGF signal…	K01116	EC:3.1.4.11	phospholipase C, gamma 1 [Source:MGI Symbol;Acc:MGI:97615]	protein_coding;retained_intron;processed_transcript;nonsense_mediated_decay	7.24508	3.87787	5.31939	4.34734	5.82015	0.878388	2.34872	1.97031	3.07189	1.61913	8.62585e-07	0.000460036	up	yes
ENSMUSG00000111692	Gm49373	ENSMUST00000213826	GO:0009055(electron transfer activity);GO:0022900(electron transport chain);GO:0051536(iron-sulfur cluster binding);GO:0051537(2 iron, 2 sulfur cluster binding)	NA	NA	NA	predicted gene, 49373 [Source:MGI Symbol;Acc:MGI:6121591]	nonsense_mediated_decay	0.380751	0.214234	0.212401	0.824393	0.88242	1.83899	2.54525	3.42558	0.193157	-2.37216	1.74581e-06	0.000916299	down	yes
ENSMUSG00000005696	Sh2d1a	ENSMUST00000101619;ENSMUST00000005839;ENSMUST00000129855;ENSMUST00000189753	GO:0002250(adaptive immune response);GO:0002376(immune system process);GO:0005070(SH3/SH2 adaptor activity);GO:0005515(protein binding);GO:0005737(cytoplasm);GO:0006959(humoral immune response);GO:0006968(cellular defense response);GO:0007267(cell-cell signaling);GO:0045087(innate immune response);GO:0045954(positive regulation of natural killer cell mediated cytotoxicity);GO:0050776(regulation o…	04650(Natural killer cell mediated cytotoxicity);04650(Natural killer cell mediated cytotoxicity)	K07990	NA	SH2 domain containing 1A [Source:MGI Symbol;Acc:MGI:1328352]	retained_intron;protein_coding;processed_transcript	0.0660414	0.0358507	0.0627562	0.0286446	0.0147335	0.0340288	0.432712	0.83608	0.0958043	-3.38377	7.88328e-06	0.00407294	down	yes
ENSMUSG00000098322	5830468F06Rik	ENSMUST00000184288	NA	NA	NA	NA	RIKEN cDNA 5830468F06 gene [Source:MGI Symbol;Acc:MGI:1923332]	antisense	0.09626	0.302437	0.064094	0.157204	1.45091	0	0	0	4141.81	12.016	1.01134e-05	0.00514477	up	yes
ENSMUSG00000096458	Moap1	ENSMUST00000178384;ENSMUST00000173760	GO:0001844(protein insertion into mitochondrial membrane involved in apoptotic signaling pathway);GO:0005515(protein binding);GO:0005634(nucleus);GO:0005737(cytoplasm);GO:0005739(mitochondrion);GO:0005741(mitochondrial outer membrane);GO:0005829(cytosol);GO:0006915(apoptotic process);GO:0008625(extrinsic apoptotic signaling pathway via death domain receptors);GO:0008630(intrinsic apoptotic signal…	NA	NA	NA	modulator of apoptosis 1 [Source:MGI Symbol;Acc:MGI:1915555]	protein_coding	4.343	2.31265	4.74257	6.52427	1.64703	0.850511	1.0582	0.306134	5.30136	2.40636	1.05496e-05	0.00528536	up	yes
ENSMUSG00000022218	Tgm1	ENSMUST00000178034;ENSMUST00000168729	GO:0003810(protein-glutamine gamma-glutamyltransferase activity);GO:0010838(positive regulation of keratinocyte proliferation);GO:0016020(membrane);GO:0018149(peptide cross-linking);GO:0030216(keratinocyte differentiation);GO:0031224(intrinsic component of membrane);GO:0042802(identical protein binding);GO:0045787(positive regulation of cell cycle);GO:0046872(metal ion binding);GO:0046872(metal i…	NA	K05619	EC:2.3.2.13	transglutaminase 1, K polypeptide [Source:MGI Symbol;Acc:MGI:98730]	protein_coding	1.02855	0.297855	0.206921	1.40457	0.348193	0.0529559	0.117936	0.0655076	8.34034	3.06011	1.26394e-05	0.00623784	up	yes
ENSMUSG00000062175	Tgif2	ENSMUST00000081335	GO:0000122(negative regulation of transcription by RNA polymerase II);GO:0003677(DNA binding);GO:0005634(nucleus);GO:0005654(nucleoplasm);GO:0005813(centrosome);GO:0006355(regulation of transcription, DNA-templated);GO:0010470(regulation of gastrulation);GO:0038092(nodal signaling pathway);GO:0045666(positive regulation of neuron differentiation);GO:0060041(retina development in camera-type eye);…	04350(TGF-beta signaling pathway)	K19553	NA	TGFB-induced factor homeobox 2 [Source:MGI Symbol;Acc:MGI:1915299]	protein_coding	0.562806	0.0426441	0.518917	0.413246	0.0695584	0.0227823	0.0218718	0.0202084	14.8669	3.89403	1.44581e-05	0.00703045	up	yes
ENSMUSG00000024610	Cd74	ENSMUST00000097563;ENSMUST00000050487;ENSMUST00000238179;ENSMUST00000237097	GO:0000187(activation of MAPK activity);GO:0001516(prostaglandin biosynthetic process);GO:0001540(amyloid-beta binding);GO:0001934(positive regulation of protein phosphorylation);GO:0001961(positive regulation of cytokine-mediated signaling pathway);GO:0002250(adaptive immune response);GO:0002286(T cell activation involved in immune response);GO:0002376(immune system process);GO:0002606(positive …	04612(Antigen processing and presentation);05152(Tuberculosis);05168(Herpes simplex virus 1 infection);05168(Herpes simplex virus 1 infection)	K06505	NA	CD74 antigen (invariant polypeptide of major histocompatibility complex, class II antigen-associated) [Source:MGI Symbol;Acc:MGI:96534]	protein_coding;retained_intron	15.3221	20.1315	7.09806	25.2328	6.21686	2.96657	4.67104	2.80892	4.25029	2.08756	1.93207e-05	0.00913233	up	yes
ENSMUSG00000023963	Cyp39a1	ENSMUST00000170988	GO:0004497(monooxygenase activity);GO:0005506(iron ion binding);GO:0005783(endoplasmic reticulum);GO:0005789(endoplasmic reticulum membrane);GO:0006629(lipid metabolic process);GO:0006699(bile acid biosynthetic process);GO:0006707(cholesterol catabolic process);GO:0007586(digestion);GO:0008202(steroid metabolic process);GO:0008387(steroid 7-alpha-hydroxylase activity);GO:0008395(steroid hydroxyla…	00120(Primary bile acid biosynthesis)	K07439	EC:1.14.14.26	cytochrome P450, family 39, subfamily a, polypeptide 1 [Source:MGI Symbol;Acc:MGI:1927096]	protein_coding	0.761891	0.522378	0.556982	0.505448	0.358977	0.108407	0.199097	0.182398	3.31374	1.72846	1.93329e-05	0.00913233	up	yes
ENSMUSG00000036322	H2-Ea	ENSMUST00000235482;ENSMUST00000134042	GO:0002250(adaptive immune response);GO:0002503(peptide antigen assembly with MHC class II protein complex);GO:0002504(antigen processing and presentation of peptide or polysaccharide antigen via MHC class II);GO:0005764(lysosome);GO:0005765(lysosomal membrane);GO:0005886(plasma membrane);GO:0006955(immune response);GO:0009986(cell surface);GO:0016020(membrane);GO:0016021(integral component of me…	04145(Phagosome);04514(Cell adhesion molecules (CAMs));04612(Antigen processing and presentation);04640(Hematopoietic cell lineage);04658(Th1 and Th2 cell differentiation);04659(Th17 cell differentiation);04672(Intestinal immune network for IgA production);04940(Type I diabetes mellitus);05140(Leishmaniasis);05145(Toxoplasmosis);05150(Staphylococcus aureus infection);05152(Tuberculosis);05164(Inf…	K06752	NA	histocompatibility 2, class II antigen E alpha [Source:MGI Symbol;Acc:MGI:95900]	protein_coding;polymorphic_pseudogene	3.22229	2.54545	1.25212	3.33964	1.18662	0.225487	0.726384	0.525996	4.68761	2.22885	2.2747e-05	0.0105937	up	yes
ENSMUSG00000111531	Gm32688	ENSMUST00000213849	NA	NA	NA	NA	predicted gene, 32688 [Source:MGI Symbol;Acc:MGI:5591847]	lincRNA	0.797477	0.645894	0.696456	0.8816	0.840253	1.43494	2.36799	2.94344	0.343445	-1.54185	2.39767e-05	0.0109682	down	yes
ENSMUSG00000047988	4933428G20Rik	ENSMUST00000056955	GO:0003674(molecular_function);GO:0005575(cellular_component);GO:0008150(biological_process)	NA	NA	NA	RIKEN cDNA 4933428G20 gene [Source:MGI Symbol;Acc:MGI:1918475]	protein_coding	2.74702	0.747531	0.877915	1.8807	0.833498	0.289977	0.222937	0.332091	5.03192	2.33111	2.42145e-05	0.0109682	up	yes
ENSMUSG00000020037	Rfx4	ENSMUST00000095388;ENSMUST00000166696;ENSMUST00000173479;ENSMUST00000060397	GO:0000978(RNA polymerase II cis-regulatory region sequence-specific DNA binding);GO:0001228(DNA-binding transcription activator activity, RNA polymerase II-specific);GO:0003677(DNA binding);GO:0003700(DNA-binding transcription factor activity);GO:0005515(protein binding);GO:0005634(nucleus);GO:0006355(regulation of transcription, DNA-templated);GO:0006357(regulation of transcription by RNA polym…	NA	K09174	NA	regulatory factor X, 4 (influences HLA class II expression) [Source:MGI Symbol;Acc:MGI:1918387]	protein_coding;processed_transcript	4.15023	2.33762	2.36484	2.50878	1.72435	0.827303	1.26121	1.22149	2.37205	1.24614	4.29177e-05	0.0191773	up	yes
ENSMUSG00000091277	Gm1818	ENSMUST00000169406	NA	NA	NA	NA	predicted gene 1818 [Source:MGI Symbol;Acc:MGI:3037676]	unprocessed_pseudogene	1.42812	0.474743	0.454307	0.328807	0.673287	0.122629	0.04125	0.06648	8.74964	3.12922	5.39028e-05	0.0237647	up	yes
ENSMUSG00000089865	Gm44503	ENSMUST00000149692	GO:0003341(cilium movement);GO:0003351(epithelial cilium movement involved in extracellular fluid movement);GO:0005576(extracellular region);GO:0005813(centrosome);GO:0007368(determination of left/right symmetry);GO:0007399(nervous system development);GO:0007507(heart development);GO:0030331(estrogen receptor binding);GO:0036158(outer dynein arm assembly);GO:0036159(inner dynein arm assembly);GO:…	NA	NA	NA	predicted readthrough transcript (NMD candidate), 44503 [Source:MGI Symbol;Acc:MGI:5141975]	nonsense_mediated_decay	0	0.586829	0.202371	0.344192	1.12257	0	0	0	4511.92	12.1395	5.50389e-05	0.0239463	up	yes
ENSMUSG00000058503	Fam133b	ENSMUST00000197082;ENSMUST00000196499;ENSMUST00000195924;ENSMUST00000196059;ENSMUST00000198598;ENSMUST00000200354;ENSMUST00000115527	GO:0005575(cellular_component);GO:0008150(biological_process);GO:0008150(biological_process)	NA	NA	NA	family with sequence similarity 133, member B [Source:MGI Symbol;Acc:MGI:1915402]	protein_coding;retained_intron	3.27004	2.07966	2.42087	1.8379	1.32956	0.63937	1.04882	1.00401	2.43771	1.28553	5.7733e-05	0.0245308	up	yes
ENSMUSG00000038276	Asic3	ENSMUST00000198241;ENSMUST00000049346;ENSMUST00000198442;ENSMUST00000197210	GO:0005261(cation channel activity);GO:0005272(sodium channel activity);GO:0005737(cytoplasm);GO:0005886(plasma membrane);GO:0005887(integral component of plasma membrane);GO:0006811(ion transport);GO:0006812(cation transport);GO:0006814(sodium ion transport);GO:0009408(response to heat);GO:0009612(response to mechanical stimulus);GO:0010447(response to acidic pH);GO:0015280(ligand-gated sodium c…	04750(Inflammatory mediator regulation of TRP channels);04750(Inflammatory mediator regulation of TRP channels)	K04830	NA	acid-sensing (proton-gated) ion channel 3 [Source:MGI Symbol;Acc:MGI:2159339]	retained_intron;protein_coding;nonsense_mediated_decay	0	0	0	0	0	0.113301	0.0548297	0.137998	0.000979979	-9.99496	5.78662e-05	0.0245308	down	yes
ENSMUSG00000021556	Golm1	ENSMUST00000022039	GO:0003674(molecular_function);GO:0005794(Golgi apparatus);GO:0006997(nucleus organization);GO:0016020(membrane);GO:0016021(integral component of membrane);GO:0019216(regulation of lipid metabolic process)	NA	NA	NA	golgi membrane protein 1 [Source:MGI Symbol;Acc:MGI:1917329]	protein_coding	2.6261	1.20896	0.552815	1.52871	0.623119	0.17626	0.318012	0.412106	4.32913	2.11408	5.86486e-05	0.0245478	up	yes
ENSMUSG00000097511	Gm16677	ENSMUST00000181229;ENSMUST00000229870;ENSMUST00000229604	NA	NA	NA	NA	predicted gene, 16677 [Source:MGI Symbol;Acc:MGI:4439601]	lincRNA	0.0310539	0.0730745	0.0660743	0.0650063	0.0906635	0	0	0	651.745	9.34816	6.14542e-05	0.0254005	up	yes
ENSMUSG00000060143	Gm10076	ENSMUST00000227553;ENSMUST00000073238	NA	NA	NA	NA	predicted gene 10076 [Source:MGI Symbol;Acc:MGI:3704451]	lincRNA	19.7267	11.542	18.7984	13.2386	22.5849	31.1526	43.4488	28.2811	0.500905	-0.99739	6.9023e-05	0.0279506	down	no
ENSMUSG00000074121	Ntf5	ENSMUST00000058879	GO:0005102(signaling receptor binding);GO:0005163(nerve growth factor receptor binding);GO:0005166(neurotrophin p75 receptor binding);GO:0005576(extracellular region);GO:0005615(extracellular space);GO:0005788(endoplasmic reticulum lumen);GO:0007165(signal transduction);GO:0007169(transmembrane receptor protein tyrosine kinase signaling pathway);GO:0007402(ganglion mother cell fate determination)…	04010(MAPK signaling pathway);04014(Ras signaling pathway);04151(PI3K-Akt signaling pathway);04722(Neurotrophin signaling pathway)	K12457	NA	neurotrophin 5 [Source:MGI Symbol;Acc:MGI:97381]	protein_coding	0.0791082	0.0585911	0.0324039	0	0.917728	0	0	0	2175.66	11.0872	6.94173e-05	0.0279506	up	yes
ENSMUSG00000099519	Gm29253	ENSMUST00000185727	NA	NA	NA	NA	predicted gene 29253 [Source:MGI Symbol;Acc:MGI:5579959]	processed_transcript	5.71025	0	7.02291	0.003479	0.078915	8e-05	0	0.000994	7159.53	12.8056	7.01598e-05	0.0279506	up	yes
ENSMUSG00000049107	Ntf3	ENSMUST00000050484	GO:0000187(activation of MAPK activity);GO:0002092(positive regulation of receptor internalization);GO:0005102(signaling receptor binding);GO:0005163(nerve growth factor receptor binding);GO:0005165(neurotrophin receptor binding);GO:0005166(neurotrophin p75 receptor binding);GO:0005515(protein binding);GO:0005576(extracellular region);GO:0005615(extracellular space);GO:0005788(endoplasmic reticul…	04010(MAPK signaling pathway);04014(Ras signaling pathway);04151(PI3K-Akt signaling pathway);04722(Neurotrophin signaling pathway)	K04356	NA	neurotrophin 3 [Source:MGI Symbol;Acc:MGI:97380]	protein_coding	1.34943	0.201568	0.0541728	0.0536995	0	0	0	0	3317.74	11.696	7.97745e-05	0.0314027	up	yes
ENSMUSG00000066278	Vps37b	ENSMUST00000040967;ENSMUST00000199741	GO:0000813(ESCRT I complex);GO:0005737(cytoplasm);GO:0005768(endosome);GO:0005886(plasma membrane);GO:0006612(protein targeting to membrane);GO:0006623(protein targeting to vacuole);GO:0010008(endosome membrane);GO:0015031(protein transport);GO:0016020(membrane);GO:0030496(midbody);GO:0031902(late endosome membrane);GO:0032509(endosome transport via multivesicular body sorting pathway);GO:0043162…	04144(Endocytosis);04144(Endocytosis)	K12185	NA	vacuolar protein sorting 37B [Source:MGI Symbol;Acc:MGI:1916724]	protein_coding;processed_transcript	3.79356	3.69076	2.6908	3.84948	2.44048	0.915003	1.50114	1.8145	2.33512	1.2235	9.66529e-05	0.0375991	up	yes
ENSMUSG00000004552	Ctse	ENSMUST00000073350;ENSMUST00000141061	GO:0004190(aspartic-type endopeptidase activity);GO:0005768(endosome);GO:0006508(proteolysis);GO:0008233(peptidase activity);GO:0016540(protein autoprocessing);GO:0016787(hydrolase activity);GO:0019886(antigen processing and presentation of exogenous peptide antigen via MHC class II);GO:0042802(identical protein binding);GO:0042802(identical protein binding)	04142(Lysosome);04142(Lysosome)	K01382	EC:3.4.23.34	cathepsin E [Source:MGI Symbol;Acc:MGI:107361]	protein_coding;retained_intron	1.84724	1.17602	0.83918	2.76106	0.926942	0.480398	0.433535	0.415588	3.40744	1.76869	0.00013079	0.0502872	up	no
ENSMUSG00000072770	Acrbp	ENSMUST00000124159;ENSMUST00000136100;ENSMUST00000112414;ENSMUST00000088294;ENSMUST00000112412;ENSMUST00000112413	GO:0001669(acrosomal vesicle);GO:0001675(acrosome assembly);GO:0002080(acrosomal membrane);GO:0005515(protein binding);GO:0005576(extracellular region);GO:0007286(spermatid development);GO:0009566(fertilization);GO:0010952(positive regulation of peptidase activity);GO:0016504(peptidase activator activity);GO:0031410(cytoplasmic vesicle);GO:0031410(cytoplasmic vesicle)	NA	NA	NA	proacrosin binding protein [Source:MGI Symbol;Acc:MGI:1859515]	retained_intron;protein_coding;processed_transcript	1.66884	2.18198	1.68941	2.33269	2.20156	3.19139	4.12141	3.47906	0.560115	-0.836204	0.000146295	0.0556023	down	no
ENSMUSG00000032698	Lmo2	ENSMUST00000170926;ENSMUST00000123437;ENSMUST00000111140;ENSMUST00000138815;ENSMUST00000111143;ENSMUST00000133210	GO:0001102(RNA polymerase II activating transcription factor binding);GO:0001221(transcription cofactor binding);GO:0003677(DNA binding);GO:0003682(chromatin binding);GO:0003713(transcription coactivator activity);GO:0005515(protein binding);GO:0005634(nucleus);GO:0005667(transcription factor complex);GO:0032991(protein-containing complex);GO:0035162(embryonic hemopoiesis);GO:0042802(identical pr…	05202(Transcriptional misregulation in cancer);05202(Transcriptional misregulation in cancer)	K15612	NA	LIM domain only 2 [Source:MGI Symbol;Acc:MGI:102811]	protein_coding;processed_transcript	10.3091	8.86078	9.3426	9.85385	7.14575	4.76928	5.5781	5.2292	1.7531	0.809907	0.000153799	0.0577899	up	no
ENSMUSG00000042938	Gm14117	ENSMUST00000122417	NA	NA	NA	NA	predicted gene 14117 [Source:MGI Symbol;Acc:MGI:3651328]	processed_pseudogene	13.5161	7.34135	8.26139	11.9055	7.20606	3.0202	4.55927	5.42874	2.22461	1.15355	0.000169269	0.0628883	up	no
ENSMUSG00000109495	Gm47692	ENSMUST00000207732	NA	NA	NA	NA	predicted gene, 47692 [Source:MGI Symbol;Acc:MGI:6096800]	processed_pseudogene	0.088113	0.627733	0.04692	0.046328	0.237266	0	0	0	2092.72	11.0312	0.00018619	0.0684061	up	no
ENSMUSG00000107815	Gm44257	ENSMUST00000204469	NA	NA	NA	NA	predicted gene, 44257 [Source:MGI Symbol;Acc:MGI:5690649]	lincRNA	0.22133	0.474619	0.317189	0.049677	0	0	0	0	2125.63	11.0537	0.000194678	0.0707387	up	no
ENSMUSG00000108010	Gm38708	ENSMUST00000203855	NA	NA	NA	NA	predicted gene, 38708 [Source:MGI Symbol;Acc:MGI:5621593]	lincRNA	0.081214	0.169094	0.138807	0.794656	0.270496	0	0	0	2908.53	11.5061	0.000217671	0.0782337	up	no
ENSMUSG00000085408	C530005A16Rik	ENSMUST00000142815	NA	NA	NA	NA	RIKEN cDNA C530005A16 gene [Source:MGI Symbol;Acc:MGI:3612454]	processed_transcript	3.38131	1.96933	1.60328	2.57007	1.20547	0.888083	0.730277	0.709592	2.76538	1.46748	0.000224323	0.0797576	up	no
ENSMUSG00000050896	Rtn4rl2	ENSMUST00000054514;ENSMUST00000151799;ENSMUST00000151759	GO:0005515(protein binding);GO:0005615(extracellular space);GO:0005886(plasma membrane);GO:0007166(cell surface receptor signaling pathway);GO:0009897(external side of plasma membrane);GO:0009986(cell surface);GO:0010977(negative regulation of neuron projection development);GO:0016020(membrane);GO:0022038(corpus callosum development);GO:0030424(axon);GO:0030425(dendrite);GO:0031012(extracellular …	NA	K16661	NA	reticulon 4 receptor-like 2 [Source:MGI Symbol;Acc:MGI:2669796]	protein_coding;processed_transcript	2.02281	4.40644	0.124372	0.152339	0.770048	0.0463084	0.138507	0.167179	12.7434	3.67168	0.000232514	0.0817904	up	no
ENSMUSG00000063902	Gm7964	ENSMUST00000051522	NA	NA	NA	NA	predicted gene 7964 [Source:MGI Symbol;Acc:MGI:3646150]	processed_pseudogene	17.8802	12.1478	11.0868	11.569	14.5666	3.57517	8.65481	5.5697	2.26691	1.18073	0.000262362	0.0913184	up	no
ENSMUSG00000116594	Gm49601	ENSMUST00000231642;ENSMUST00000232152;ENSMUST00000231246;ENSMUST00000231400	GO:0000166(nucleotide binding);GO:0003924(GTPase activity);GO:0005525(GTP binding);GO:0005737(cytoplasm);GO:0005856(cytoskeleton);GO:0005940(septin ring);GO:0008021(synaptic vesicle);GO:0015630(microtubule cytoskeleton);GO:0017157(regulation of exocytosis);GO:0031105(septin complex);GO:0032153(cell division site);GO:0034613(cellular protein localization);GO:0060090(molecular adaptor activity);GO:…	NA	NA	NA	predicted gene, 49601 [Source:MGI Symbol;Acc:MGI:6215011]	retained_intron	3.20262	1.29621	1.49521	3.01207	1.50133	0.405356	1.04516	0.743514	2.87346	1.52279	0.000265142	0.0913249	up	no
ENSMUSG00000098784	Gm27174	ENSMUST00000184493	NA	NA	NA	NA	predicted gene 27174 [Source:MGI Symbol;Acc:MGI:5521017]	lincRNA	0.015744	0.072791	0.083895	0.07301	0.114935	0	0	0	720.75	9.49336	0.000283514	0.0966463	up	no
ENSMUSG00000115289	Gm49164	ENSMUST00000228116;ENSMUST00000226696	NA	NA	NA	NA	predicted gene, 49164 [Source:MGI Symbol;Acc:MGI:6118590]	lincRNA	0.393348	0.252245	0.396648	0.330115	0.571358	0.115731	0.0448045	0.0557425	5.39226	2.43089	0.000317071	0.106768	up	no
ENSMUSG00000093456	Gm20662	ENSMUST00000176454;ENSMUST00000176459	NA	NA	NA	NA	predicted gene 20662 [Source:MGI Symbol;Acc:MGI:5313109]	retained_intron;nonsense_mediated_decay	0.283726	0.480543	0.015267	0	0.137496	0	0	0	1834.06	10.8408	0.000319664	0.106768	up	no
ENSMUSG00000026728	Vim	ENSMUST00000028062;ENSMUST00000191615;ENSMUST00000155605;ENSMUST00000148248	GO:0003725(double-stranded RNA binding);GO:0005200(structural constituent of cytoskeleton);GO:0005212(structural constituent of eye lens);GO:0005515(protein binding);GO:0005634(nucleus);GO:0005737(cytoplasm);GO:0005777(peroxisome);GO:0005829(cytosol);GO:0005844(polysome);GO:0005856(cytoskeleton);GO:0005882(intermediate filament);GO:0005886(plasma membrane);GO:0007010(cytoskeleton organization);GO…	05169(Epstein-Barr virus infection);05206(MicroRNAs in cancer);05206(MicroRNAs in cancer)	NA	NA	vimentin [Source:MGI Symbol;Acc:MGI:98932]	protein_coding;retained_intron	20.268	18.7489	12.1819	19.705	9.91213	7.29076	7.74072	6.6114	2.24044	1.16378	0.000333504	0.108953	up	no
ENSMUSG00000050534	Htr5b	ENSMUST00000055884	GO:0004930(G protein-coupled receptor activity);GO:0004993(G protein-coupled serotonin receptor activity);GO:0005886(plasma membrane);GO:0005887(integral component of plasma membrane);GO:0007165(signal transduction);GO:0007186(G protein-coupled receptor signaling pathway);GO:0007210(serotonin receptor signaling pathway);GO:0008144(drug binding);GO:0016020(membrane);GO:0016021(integral component o…	04020(Calcium signaling pathway);04080(Neuroactive ligand-receptor interaction);04726(Serotonergic synapse)	K04161	NA	5-hydroxytryptamine (serotonin) receptor 5B [Source:MGI Symbol;Acc:MGI:96284]	protein_coding	0.164867	0.128569	0.11078	0.132344	0.928551	0	0.022856	0.022137	19.5379	4.2882	0.000336035	0.108953	up	no
ENSMUSG00000090625	Gm20721	ENSMUST00000168292	NA	NA	NA	NA	predicted gene, 20721 [Source:MGI Symbol;Acc:MGI:5313030]	protein_coding	0.076925	0	0.043979	0	0	6.68663	2.25802	0.040764	0.00807335	-6.95262	0.000336092	0.108953	down	no
ENSMUSG00000050900	Gm7327	ENSMUST00000120925	NA	NA	NA	NA	predicted gene 7327 [Source:MGI Symbol;Acc:MGI:3646274]	processed_pseudogene	1.99083	1.6043	1.23627	1.09808	1.79226	0.323245	0.631575	0.358431	3.52792	1.81882	0.000347895	0.111677	up	no
ENSMUSG00000060586	H2-Eb1	ENSMUST00000074557;ENSMUST00000235729;ENSMUST00000235530;ENSMUST00000235501	GO:0002250(adaptive immune response);GO:0002504(antigen processing and presentation of peptide or polysaccharide antigen via MHC class II);GO:0006955(immune response);GO:0016020(membrane);GO:0016021(integral component of membrane);GO:0019882(antigen processing and presentation);GO:0042613(MHC class II protein complex);GO:0042613(MHC class II protein complex)	04145(Phagosome);04514(Cell adhesion molecules (CAMs));04612(Antigen processing and presentation);04640(Hematopoietic cell lineage);04658(Th1 and Th2 cell differentiation);04659(Th17 cell differentiation);04672(Intestinal immune network for IgA production);04940(Type I diabetes mellitus);05140(Leishmaniasis);05145(Toxoplasmosis);05150(Staphylococcus aureus infection);05152(Tuberculosis);05164(Inf…	K06752	NA	histocompatibility 2, class II antigen E beta [Source:MGI Symbol;Acc:MGI:95901]	protein_coding;retained_intron	0.973012	2.05773	0.851091	2.17627	1.04116	0.379358	0.53919	0.306254	3.47775	1.79816	0.000353731	0.111677	up	no
ENSMUSG00000064267	Hvcn1	ENSMUST00000072602;ENSMUST00000100747;ENSMUST00000143560;ENSMUST00000145854	GO:0005216(ion channel activity);GO:0005244(voltage-gated ion channel activity);GO:0005886(plasma membrane);GO:0005887(integral component of plasma membrane);GO:0006811(ion transport);GO:0009268(response to pH);GO:0010043(response to zinc ion);GO:0016020(membrane);GO:0016021(integral component of membrane);GO:0016324(apical plasma membrane);GO:0022843(voltage-gated cation channel activity);GO:003…	NA	K22644	NA	hydrogen voltage-gated channel 1 [Source:MGI Symbol;Acc:MGI:1921346]	protein_coding	0.71342	0.661796	0.719899	1.08966	0.517737	0.312901	0.302701	0.255278	2.55088	1.35099	0.000354626	0.111677	up	no
ENSMUSG00000088185	Scarna2	ENSMUST00000157560	NA	NA	NA	NA	small Cajal body-specific RNA 2 [Source:MGI Symbol;Acc:MGI:3819484]	scaRNA	0.968791	0.50875	1.12178	0.48115	0.84261	2.88474	1.8093	2.47623	0.328279	-1.607	0.000371913	0.116016	down	no
ENSMUSG00000050860	Phospho1	ENSMUST00000054173;ENSMUST00000176538;ENSMUST00000150134	GO:0001958(endochondral ossification);GO:0016311(dephosphorylation);GO:0016462(pyrophosphatase activity);GO:0016787(hydrolase activity);GO:0016791(phosphatase activity);GO:0030500(regulation of bone mineralization);GO:0031012(extracellular matrix);GO:0035630(bone mineralization involved in bone maturation);GO:0046872(metal ion binding);GO:0052731(phosphocholine phosphatase activity);GO:0052732(ph…	00564(Glycerophospholipid metabolism);00564(Glycerophospholipid metabolism)	K06124	EC:3.1.3.75	phosphatase, orphan 1 [Source:MGI Symbol;Acc:MGI:2447348]	protein_coding	1.58349	4.95308	3.17308	6.12096	2.58225	0.700871	1.51846	1.07235	3.35625	1.74685	0.000403633	0.124734	up	no
ENSMUSG00000004730	Adgre1	ENSMUST00000086763;ENSMUST00000004850;ENSMUST00000233376	GO:0002250(adaptive immune response);GO:0002376(immune system process);GO:0004888(transmembrane signaling receptor activity);GO:0004930(G protein-coupled receptor activity);GO:0005509(calcium ion binding);GO:0005886(plasma membrane);GO:0005887(integral component of plasma membrane);GO:0007165(signal transduction);GO:0007166(cell surface receptor signaling pathway);GO:0007186(G protein-coupled rec…	NA	K04591	NA	adhesion G protein-coupled receptor E1 [Source:MGI Symbol;Acc:MGI:106912]	protein_coding	2.76168	1.45097	0.789098	1.39384	1.1047	0.462252	0.496191	0.60323	2.88163	1.52689	0.000407924	0.124893	up	no
ENSMUSG00000106365	Gm43568	ENSMUST00000199116	NA	NA	NA	NA	predicted gene 43568 [Source:MGI Symbol;Acc:MGI:5663705]	lincRNA	0	0	0	0	0	0.121598	0.157876	0.0508696	0.000908146	-10.1048	0.000419247	0.127182	down	no
ENSMUSG00000073460	Pnldc1	ENSMUST00000233548;ENSMUST00000233098;ENSMUST00000233474;ENSMUST00000163394;ENSMUST00000233711	GO:0000175(3'-5'-exoribonuclease activity);GO:0000184(nuclear-transcribed mRNA catabolic process, nonsense-mediated decay);GO:0000289(nuclear-transcribed mRNA poly(A) tail shortening);GO:0001825(blastocyst formation);GO:0003676(nucleic acid binding);GO:0003723(RNA binding);GO:0004518(nuclease activity);GO:0004527(exonuclease activity);GO:0004535(poly(A)-specific ribonuclease activity);GO:0005737(…	03018(RNA degradation);03018(RNA degradation)	K01148	EC:3.1.13.4	poly(A)-specific ribonuclease (PARN)-like domain containing 1 [Source:MGI Symbol;Acc:MGI:2685159]	nonsense_mediated_decay;protein_coding;retained_intron	0.617858	0.42312	0.468109	0.546162	0.605923	0.691672	1.0629	1.11288	0.556838	-0.844671	0.000464803	0.13972	down	no
ENSMUSG00000089687	Rab42	ENSMUST00000040411	GO:0000139(Golgi membrane);GO:0000166(nucleotide binding);GO:0003924(GTPase activity);GO:0005525(GTP binding);GO:0005794(Golgi apparatus);GO:0016020(membrane)	NA	K07929	NA	RAB42, member RAS oncogene family [Source:MGI Symbol;Acc:MGI:2441753]	protein_coding	0.288728	0.274312	0.164717	0.887024	0	0	0	0	3229.56	11.6571	0.000475683	0.141702	up	no
ENSMUSG00000091421	Gm4202	ENSMUST00000169025	NA	NA	NA	NA	predicted gene 4202 [Source:MGI Symbol;Acc:MGI:3782379]	processed_pseudogene	9.7977	3.66404	7.26385	6.37994	7.12929	1.6963	2.51916	3.8442	2.5486	1.34971	0.000497762	0.146955	up	no
ENSMUSG00000048865	Arhgap30	ENSMUST00000135312;ENSMUST00000194914;ENSMUST00000131607	GO:0007165(signal transduction);GO:0043231(intracellular membrane-bounded organelle);GO:0043231(intracellular membrane-bounded organelle)	NA	K20645	NA	Rho GTPase activating protein 30 [Source:MGI Symbol;Acc:MGI:2684948]	retained_intron	0.547074	0.451598	0.296289	0.321213	0.1043	0.08356	0.105897	0.105634	3.49819	1.80661	0.000517463	0.15142	up	no
ENSMUSG00000096544	Gm4617	ENSMUST00000178993	NA	NA	NA	NA	predicted pseudogene 4617 [Source:MGI Symbol;Acc:MGI:3704225]	processed_pseudogene	22.1238	15.2769	15.3329	20.103	14.299	7.18692	11.1066	9.20792	1.90104	0.926789	0.000525108	0.152309	up	no
ENSMUSG00000115049	Gm49172	ENSMUST00000227616	NA	NA	NA	NA	predicted gene, 49172 [Source:MGI Symbol;Acc:MGI:6118604]	processed_transcript	5.32367	5.91209	6.38389	4.9424	6.94143	8.15089	11.2232	10.183	0.598912	-0.739583	0.000554192	0.159347	down	no
ENSMUSG00000053749	Gm9920	ENSMUST00000148544;ENSMUST00000137301;ENSMUST00000110230	NA	NA	NA	NA	predicted gene 9920 [Source:MGI Symbol;Acc:MGI:3642228]	processed_transcript;bidirectional_promoter_lncRNA	0.0402502	0.233804	0.0367138	0	0.0505323	0	0	0	722.6	9.49705	0.000570647	0.162664	up	no
ENSMUSG00000069917	Hba-a2	ENSMUST00000093207;ENSMUST00000147010	GO:0001701(in utero embryonic development);GO:0004601(peroxidase activity);GO:0005344(oxygen carrier activity);GO:0005506(iron ion binding);GO:0005615(extracellular space);GO:0005833(hemoglobin complex);GO:0009617(response to bacterium);GO:0015671(oxygen transport);GO:0019825(oxygen binding);GO:0020037(heme binding);GO:0022627(cytosolic small ribosomal subunit);GO:0031720(haptoglobin binding);GO:…	05143(African trypanosomiasis);05144(Malaria);05144(Malaria)	K13822	NA	hemoglobin alpha, adult chain 2 [Source:MGI Symbol;Acc:MGI:96016]	protein_coding;retained_intron	48.9884	58.7097	64.4751	62.0328	78.0532	96.0999	109.078	101.438	0.611043	-0.710654	0.000578333	0.163446	down	no
ENSMUSG00000022221	Ripk3	ENSMUST00000168716;ENSMUST00000022830;ENSMUST00000228476;ENSMUST00000228175;ENSMUST00000228077	GO:0000166(nucleotide binding);GO:0001914(regulation of T cell mediated cytotoxicity);GO:0002819(regulation of adaptive immune response);GO:0004672(protein kinase activity);GO:0004674(protein serine/threonine kinase activity);GO:0004704(NF-kappaB-inducing kinase activity);GO:0005515(protein binding);GO:0005524(ATP binding);GO:0005634(nucleus);GO:0005737(cytoplasm);GO:0005829(cytosol);GO:0005886(p…	04217(Necroptosis);04621(NOD-like receptor signaling pathway);04623(Cytosolic DNA-sensing pathway);04668(TNF signaling pathway);04668(TNF signaling pathway)	K08847	EC:2.7.11.1	receptor-interacting serine-threonine kinase 3 [Source:MGI Symbol;Acc:MGI:2154952]	protein_coding;retained_intron	0.238095	0	0.10931	0.166928	0.0271301	0	0	0	1082.93	10.0807	0.00064943	0.181983	up	no
ENSMUSG00000114961	A930002C04Rik	ENSMUST00000224519	NA	NA	NA	NA	RIKEN cDNA A930002C04 gene [Source:MGI Symbol;Acc:MGI:2442085]	antisense	0	0.083707	0.155743	0.11911	0.065657	0	0	0	848.434	9.72866	0.000663784	0.184443	up	no
ENSMUSG00000062960	Kdr	ENSMUST00000113516	GO:0001525(angiogenesis);GO:0001569(branching involved in blood vessel morphogenesis);GO:0001934(positive regulation of protein phosphorylation);GO:0001938(positive regulation of endothelial cell proliferation);GO:0004672(protein kinase activity);GO:0004713(protein tyrosine kinase activity);GO:0004714(transmembrane receptor protein tyrosine kinase activity);GO:0005021(vascular endothelial growth …	01521(EGFR tyrosine kinase inhibitor resistance);04010(MAPK signaling pathway);04014(Ras signaling pathway);04015(Rap1 signaling pathway);04151(PI3K-Akt signaling pathway);04370(VEGF signaling pathway);04510(Focal adhesion);05205(Proteoglycans in cancer);05418(Fluid shear stress and atherosclerosis)	K05098	EC:2.7.10.1	kinase insert domain protein receptor [Source:MGI Symbol;Acc:MGI:96683]	protein_coding	1.30614	0.955692	0.934784	1.00134	0.550754	0.469849	0.351937	0.444565	2.24995	1.16989	0.000699982	0.19288	up	no
ENSMUSG00000026069	Il1rl1	ENSMUST00000097772;ENSMUST00000173514	GO:0002113(interleukin-33 binding);GO:0002114(interleukin-33 receptor activity);GO:0002826(negative regulation of T-helper 1 type immune response);GO:0004908(interleukin-1 receptor activity);GO:0005515(protein binding);GO:0005576(extracellular region);GO:0005615(extracellular space);GO:0005829(cytosol);GO:0005886(plasma membrane);GO:0005925(focal adhesion);GO:0007165(signal transduction);GO:00082…	04060(Cytokine-cytokine receptor interaction);04060(Cytokine-cytokine receptor interaction)	NA	NA	interleukin 1 receptor-like 1 [Source:MGI Symbol;Acc:MGI:98427]	protein_coding	0.0952868	0.0685099	0.016464	0.00637999	0	0	0	0	373.281	8.54412	0.000716617	0.195613	up	no
ENSMUSG00000079478	Znrd2	ENSMUST00000025885;ENSMUST00000160141;ENSMUST00000159693;ENSMUST00000162976;ENSMUST00000159008	GO:0005515(protein binding);GO:0005575(cellular_component);GO:0008150(biological_process);GO:0042802(identical protein binding);GO:0042802(identical protein binding)	NA	NA	NA	zinc ribbon domain containing 2 [Source:MGI Symbol;Acc:MGI:1913482]	protein_coding;retained_intron	0.880562	0.848801	1.8558	1.23185	1.78047	2.26617	5.6174	2.39562	0.385097	-1.37671	0.000721731	0.195613	down	no
ENSMUSG00000031134	Rbmx	ENSMUST00000114730;ENSMUST00000140384;ENSMUST00000114726;ENSMUST00000133346;ENSMUST00000098470	GO:0000381(regulation of alternative mRNA splicing, via spliceosome);GO:0000978(RNA polymerase II cis-regulatory region sequence-specific DNA binding);GO:0003676(nucleic acid binding);GO:0003682(chromatin binding);GO:0003723(RNA binding);GO:0003727(single-stranded RNA binding);GO:0003729(mRNA binding);GO:0005634(nucleus);GO:0005681(spliceosomal complex);GO:0005719(nuclear euchromatin);GO:0006366(…	03040(Spliceosome);03040(Spliceosome)	K12885	NA	RNA binding motif protein, X chromosome [Source:MGI Symbol;Acc:MGI:1343044]	protein_coding;nonsense_mediated_decay	10.6841	6.67889	6.70339	7.88197	6.56981	4.10876	3.76694	4.92269	1.80577	0.852612	0.000735053	0.197604	up	no
ENSMUSG00000110195	Pde2a	ENSMUST00000163751;ENSMUST00000209537;ENSMUST00000209695;ENSMUST00000211051;ENSMUST00000210348;ENSMUST00000209315	GO:0000122(negative regulation of transcription by RNA polymerase II);GO:0000166(nucleotide binding);GO:0000287(magnesium ion binding);GO:0003170(heart valve development);GO:0003279(cardiac septum development);GO:0003281(ventricular septum development);GO:0004114(3',5'-cyclic-nucleotide phosphodiesterase activity);GO:0004115(3',5'-cyclic-AMP phosphodiesterase activity);GO:0004118(cGMP-stimulated …	00230(Purine metabolism);04022(cGMP-PKG signaling pathway);04740(Olfactory transduction);04925(Aldosterone synthesis and secretion);05032(Morphine addiction);05032(Morphine addiction)	K18283	EC:3.1.4.17	phosphodiesterase 2A, cGMP-stimulated [Source:MGI Symbol;Acc:MGI:2446107]	protein_coding;retained_intron;processed_transcript	2.85099	0	8.81444e-08	2.68985	7.60742e-06	0.000279813	0.00289142	3.19083e-05	1037.89	10.0194	0.000760565	0.202813	up	no
ENSMUSG00000111868	Gm47398	ENSMUST00000214570	NA	NA	NA	NA	predicted gene, 47398 [Source:MGI Symbol;Acc:MGI:6096325]	lincRNA	0.0569274	0.228717	0.044422	0	0.0461758	0	0	0	752.484	9.55552	0.000770614	0.202833	up	no
ENSMUSG00000074643	Cpne1	ENSMUST00000109608;ENSMUST00000109607;ENSMUST00000142975;ENSMUST00000184265;ENSMUST00000140109;ENSMUST00000147627;ENSMUST00000184152;ENSMUST00000147956;ENSMUST00000183353;ENSMUST00000126513;ENSMUST00000183733;ENSMUST00000154889;ENSMUST00000184933	GO:0001786(phosphatidylserine binding);GO:0004175(endopeptidase activity);GO:0005509(calcium ion binding);GO:0005515(protein binding);GO:0005544(calcium-dependent phospholipid binding);GO:0005634(nucleus);GO:0005654(nucleoplasm);GO:0005737(cytoplasm);GO:0005829(cytosol);GO:0005886(plasma membrane);GO:0006508(proteolysis);GO:0010629(negative regulation of gene expression);GO:0016020(membrane);GO:0…	NA	NA	NA	copine I [Source:MGI Symbol;Acc:MGI:2386621]	protein_coding;retained_intron;nonsense_mediated_decay;processed_transcript	8.04187	0.0024253	4.59567	2.114	0.000720835	0.000677955	0.00874078	0.095034	84.7543	6.40521	0.000772908	0.202833	up	no
ENSMUSG00000097845	A230020J21Rik	ENSMUST00000181050;ENSMUST00000192407	NA	NA	NA	NA	RIKEN cDNA A230020J21 gene [Source:MGI Symbol;Acc:MGI:3704207]	antisense	0.0379891	0.398199	0.00956311	0.0879427	0.0196264	0	0	0	1106.64	10.112	0.000790679	0.205863	up	no
ENSMUSG00000023861	Mpc1	ENSMUST00000155364;ENSMUST00000145402;ENSMUST00000137344;ENSMUST00000142594;ENSMUST00000147427;ENSMUST00000046754;ENSMUST00000124023;ENSMUST00000130559	GO:0005739(mitochondrion);GO:0005743(mitochondrial inner membrane);GO:0006850(mitochondrial pyruvate transmembrane transport);GO:0016020(membrane);GO:0016021(integral component of membrane);GO:0031305(integral component of mitochondrial inner membrane);GO:0050833(pyruvate transmembrane transporter activity);GO:0061732(mitochondrial acetyl-CoA biosynthetic process from pyruvate);GO:1990830(cellula…	NA	K22138	NA	mitochondrial pyruvate carrier 1 [Source:MGI Symbol;Acc:MGI:1915240]	protein_coding;retained_intron	38.7694	26.3184	34.8201	31.1375	16.4639	14.5763	13.9044	14.8372	2.04316	1.0308	0.000888478	0.229519	up	no
ENSMUSG00000097415	AU020206	ENSMUST00000206358	NA	NA	NA	NA	expressed sequence AU020206 [Source:MGI Symbol;Acc:MGI:2142134]	lincRNA	4.16198	1.91142	1.90074	2.5749	1.80988	1.0942	0.875773	1.25917	2.29638	1.19936	0.000917677	0.235224	up	no
ENSMUSG00000025787	Tgm4	ENSMUST00000026893;ENSMUST00000171897;ENSMUST00000214552;ENSMUST00000217607	GO:0003810(protein-glutamine gamma-glutamyltransferase activity);GO:0005737(cytoplasm);GO:0005794(Golgi apparatus);GO:0018149(peptide cross-linking);GO:0046872(metal ion binding);GO:0062023(collagen-containing extracellular matrix);GO:0062023(collagen-containing extracellular matrix)	NA	K05621	EC:2.3.2.13	transglutaminase 4 (prostate) [Source:MGI Symbol;Acc:MGI:3027002]	protein_coding;processed_transcript;retained_intron;nonsense_mediated_decay	0.0664102	0.042544	0.0303968	0.16018	0.0358347	0.0381832	0.34776	0.821215	0.166689	-2.58477	0.000969776	0.246666	down	no
ENSMUSG00000033966	Cdkl4	ENSMUST00000234602;ENSMUST00000234349	GO:0000166(nucleotide binding);GO:0004672(protein kinase activity);GO:0004674(protein serine/threonine kinase activity);GO:0004693(cyclin-dependent protein serine/threonine kinase activity);GO:0005524(ATP binding);GO:0005634(nucleus);GO:0005737(cytoplasm);GO:0006468(protein phosphorylation);GO:0016301(kinase activity);GO:0016310(phosphorylation);GO:0016740(transferase activity);GO:0051726(regulat…	NA	K08824	EC:2.7.11.22	cyclin-dependent kinase-like 4 [Source:MGI Symbol;Acc:MGI:3587025]	protein_coding	1.08534	0.782478	0.255155	0.433363	0.542346	0.133411	0.229411	0.171598	3.47894	1.79865	0.000987581	0.249278	up	no
ENSMUSG00000029915	Clec5a	ENSMUST00000101491;ENSMUST00000031975	GO:0001618(virus receptor activity);GO:0002076(osteoblast development);GO:0002376(immune system process);GO:0005515(protein binding);GO:0005829(cytosol);GO:0005886(plasma membrane);GO:0009986(cell surface);GO:0016020(membrane);GO:0016021(integral component of membrane);GO:0030099(myeloid cell differentiation);GO:0030246(carbohydrate binding);GO:0033033(negative regulation of myeloid cell apoptoti…	NA	K10073	NA	C-type lectin domain family 5, member a [Source:MGI Symbol;Acc:MGI:1345151]	protein_coding;processed_transcript	0.653987	0.25676	0.269858	0.206479	0.309695	0.0909409	0.0625729	0.128401	3.61126	1.8525	0.00101161	0.252548	up	no
ENSMUSG00000032570	Atp2c1	ENSMUST00000177293;ENSMUST00000112557;ENSMUST00000112558;ENSMUST00000176656;ENSMUST00000186495;ENSMUST00000175697;ENSMUST00000177334;ENSMUST00000176787;ENSMUST00000038118;ENSMUST00000177189;ENSMUST00000177000;ENSMUST00000085133;ENSMUST00000176960;ENSMUST00000176770;ENSMUST00000163879	GO:0000139(Golgi membrane);GO:0000166(nucleotide binding);GO:0005388(calcium transmembrane transporter activity, phosphorylative mechanism);GO:0005509(calcium ion binding);GO:0005524(ATP binding);GO:0005783(endoplasmic reticulum);GO:0005794(Golgi apparatus);GO:0005802(trans-Golgi network);GO:0005886(plasma membrane);GO:0006811(ion transport);GO:0006816(calcium ion transport);GO:0006828(manganese …	NA	K01537	EC:7.2.2.10	ATPase, Ca++-sequestering [Source:MGI Symbol;Acc:MGI:1889008]	nonsense_mediated_decay;processed_transcript;protein_coding;retained_intron	11.1342	6.07787	5.84181	3.14071	3.44491	1.6394	1.63407	3.12058	2.78129	1.47576	0.00104113	0.252548	up	no
ENSMUSG00000093989	Rnasek	ENSMUST00000040428;ENSMUST00000125752;ENSMUST00000141880	GO:0004518(nuclease activity);GO:0004519(endonuclease activity);GO:0004521(endoribonuclease activity);GO:0005575(cellular_component);GO:0016020(membrane);GO:0016021(integral component of membrane);GO:0016787(hydrolase activity);GO:0090305(nucleic acid phosphodiester bond hydrolysis);GO:0090502(RNA phosphodiester bond hydrolysis, endonucleolytic);GO:0090502(RNA phosphodiester bond hydrolysis, endo…	NA	NA	NA	ribonuclease, RNase K [Source:MGI Symbol;Acc:MGI:106369]	protein_coding;nonsense_mediated_decay	16.1453	45.4592	42.5273	24.6853	85.0673	115.564	106.154	145.748	0.349232	-1.51774	0.00105312	0.252548	down	no
ENSMUSG00000048949	Gm6206	ENSMUST00000133472	NA	NA	NA	NA	predicted pseudogene 6206 [Source:MGI Symbol;Acc:MGI:3644890]	processed_pseudogene	8.92575	4.08906	4.5194	4.08914	3.76485	2.06404	2.60772	2.37925	2.16039	1.11129	0.00105455	0.252548	up	no
ENSMUSG00000047379	B4gat1	ENSMUST00000053705;ENSMUST00000235776	GO:0000139(Golgi membrane);GO:0005794(Golgi apparatus);GO:0006486(protein glycosylation);GO:0007411(axon guidance);GO:0015020(glucuronosyltransferase activity);GO:0016020(membrane);GO:0016021(integral component of membrane);GO:0016740(transferase activity);GO:0016757(transferase activity, transferring glycosyl groups);GO:0035269(protein O-linked mannosylation);GO:0046872(metal ion binding);GO:004…	00515(Mannose type O-glycan biosynthesis);00515(Mannose type O-glycan biosynthesis)	K21032	EC:2.4.1.-	beta-1,4-glucuronyltransferase 1 [Source:MGI Symbol;Acc:MGI:1919680]	protein_coding	17.0361	18.8669	29.9283	38.2633	13.3523	5.75453	9.37788	12.709	2.53105	1.33974	0.00105715	0.252548	up	no
ENSMUSG00000096842	Gm10736	ENSMUST00000179668	NA	NA	NA	NA	predicted gene 10736 [Source:MGI Symbol;Acc:MGI:3704412]	processed_pseudogene	36.0811	16.4667	32.9065	9.36535	35.6769	57.8636	86.3085	52.1204	0.398884	-1.32596	0.00105794	0.252548	down	no
ENSMUSG00000025885	Myo5b	ENSMUST00000154986;ENSMUST00000074157;ENSMUST00000121875;ENSMUST00000146253;ENSMUST00000122914	GO:0000166(nucleotide binding);GO:0003774(motor activity);GO:0003779(actin binding);GO:0005515(protein binding);GO:0005524(ATP binding);GO:0016459(myosin complex);GO:0051015(actin filament binding);GO:0051015(actin filament binding)	NA	K10357	NA	myosin VB [Source:MGI Symbol;Acc:MGI:106598]	retained_intron;protein_coding;processed_transcript	0.765955	1.40821	0.131566	0.239598	0.2133	0.0637114	0.115104	0.139173	5.20515	2.37994	0.00106624	0.252548	up	no
ENSMUSG00000050550	Gm11868	ENSMUST00000121594	NA	NA	NA	NA	predicted gene 11868 [Source:MGI Symbol;Acc:MGI:3650507]	processed_pseudogene	4.19709	1.17193	1.82153	2.11629	1.22681	0.767313	0.452846	0.758913	3.19351	1.67514	0.00106691	0.252548	up	no
ENSMUSG00000072596	Ear2	ENSMUST00000074839	GO:0003676(nucleic acid binding);GO:0004518(nuclease activity);GO:0004519(endonuclease activity);GO:0004540(ribonuclease activity);GO:0005575(cellular_component);GO:0006935(chemotaxis);GO:0016787(hydrolase activity);GO:0090305(nucleic acid phosphodiester bond hydrolysis);GO:0090501(RNA phosphodiester bond hydrolysis)	NA	NA	NA	eosinophil-associated, ribonuclease A family, member 2 [Source:MGI Symbol;Acc:MGI:108020]	protein_coding	0.160929	0.228939	0	0.352389	0.731653	0	0	0	2947.82	11.5254	0.00106928	0.252548	up	no
ENSMUSG00000063684	Hadhb-ps	ENSMUST00000121752	NA	NA	NA	NA	hydroxyacyl-CoA dehydrogenase trifunctional multienzyme complex subunit beta, pseudogene [Source:MGI Symbol;Acc:MGI:3651143]	processed_pseudogene	13.445	8.97346	11.0085	12.5301	9.53554	5.29114	7.53264	7.43515	1.6435	0.716772	0.00110657	0.259503	up	no
ENSMUSG00000038459	Abhd17c	ENSMUST00000117085;ENSMUST00000208271;ENSMUST00000131505	GO:0002084(protein depalmitoylation);GO:0005768(endosome);GO:0005886(plasma membrane);GO:0008474(palmitoyl-(protein) hydrolase activity);GO:0010008(endosome membrane);GO:0014069(postsynaptic density);GO:0016020(membrane);GO:0016787(hydrolase activity);GO:0018345(protein palmitoylation);GO:0030054(cell junction);GO:0042995(cell projection);GO:0043197(dendritic spine);GO:0045202(synapse);GO:0045211…	NA	K01076	EC:3.1.2.22	abhydrolase domain containing 17C [Source:MGI Symbol;Acc:MGI:1917428]	protein_coding;retained_intron;processed_transcript	4.43481	2.58573	2.52139	2.60898	1.8153	1.46584	1.17849	1.21515	2.17121	1.1185	0.00113732	0.264836	up	no
ENSMUSG00000035105	Egln3	ENSMUST00000039516	GO:0001666(response to hypoxia);GO:0005506(iron ion binding);GO:0005634(nucleus);GO:0005737(cytoplasm);GO:0005829(cytosol);GO:0006915(apoptotic process);GO:0006919(activation of cysteine-type endopeptidase activity involved in apoptotic process);GO:0016491(oxidoreductase activity);GO:0016705(oxidoreductase activity, acting on paired donors, with incorporation or reduction of molecular oxygen);GO:…	04066(HIF-1 signaling pathway);05200(Pathways in cancer);05211(Renal cell carcinoma)	K09592	EC:1.14.11.29	egl-9 family hypoxia-inducible factor 3 [Source:MGI Symbol;Acc:MGI:1932288]	protein_coding	2.6671	1.39524	1.61244	2.08279	1.58013	0.827269	0.705299	1.1298	2.10438	1.07339	0.00115734	0.267061	up	no
ENSMUSG00000104156	Gm38102	ENSMUST00000192791	NA	NA	NA	NA	predicted gene, 38102 [Source:MGI Symbol;Acc:MGI:5611330]	lincRNA	4.81727	0.876629	1.19129	3.10898	1.08632	0.337159	0.854194	0.523162	3.87766	1.95519	0.00117291	0.267061	up	no
ENSMUSG00000056055	Sag	ENSMUST00000128761;ENSMUST00000077772;ENSMUST00000145385;ENSMUST00000136708	GO:0001664(G protein-coupled receptor binding);GO:0001750(photoreceptor outer segment);GO:0001917(photoreceptor inner segment);GO:0002031(G protein-coupled receptor internalization);GO:0002046(opsin binding);GO:0007165(signal transduction);GO:0016020(membrane);GO:0030507(spectrin binding);GO:0042995(cell projection);GO:0051219(phosphoprotein binding);GO:0051219(phosphoprotein binding)	04744(Phototransduction);04744(Phototransduction)	K19627	NA	S-antigen, retina and pineal gland (arrestin) [Source:MGI Symbol;Acc:MGI:98227]	retained_intron;protein_coding;processed_transcript	0	0.0914468	0.00776738	0.0141898	0.0114181	0	0	0	249.644	7.96373	0.00117599	0.267061	up	no
ENSMUSG00000102976	Zc3h11a	ENSMUST00000191896;ENSMUST00000192775;ENSMUST00000195067;ENSMUST00000192107;ENSMUST00000191932	GO:0000346(transcription export complex);GO:0003729(mRNA binding);GO:0016973(poly(A)+ mRNA export from nucleus);GO:0046872(metal ion binding);GO:0051028(mRNA transport);GO:0051028(mRNA transport)	NA	K22415	NA	zinc finger CCCH type containing 11A [Source:MGI Symbol;Acc:MGI:1917829]	protein_coding;processed_transcript;retained_intron	10.1349	5.49247	7.55414	4.86425	5.13243	2.87615	2.10883	3.97721	2.22121	1.15134	0.00117919	0.267061	up	no
ENSMUSG00000050232	Cxcr3	ENSMUST00000056614	GO:0001525(angiogenesis);GO:0001937(negative regulation of endothelial cell proliferation);GO:0002685(regulation of leukocyte migration);GO:0004930(G protein-coupled receptor activity);GO:0004950(chemokine receptor activity);GO:0005886(plasma membrane);GO:0006935(chemotaxis);GO:0006954(inflammatory response);GO:0006955(immune response);GO:0007165(signal transduction);GO:0007166(cell surface recep…	04060(Cytokine-cytokine receptor interaction);04062(Chemokine signaling pathway)	K04188	NA	chemokine (C-X-C motif) receptor 3 [Source:MGI Symbol;Acc:MGI:1277207]	protein_coding	0.165452	0.311972	0	0.024428	0.133632	0	0	0	1270.97	10.3117	0.00119054	0.267798	up	no
ENSMUSG00000075279	Mrpl23-ps1	ENSMUST00000173086	NA	NA	NA	NA	mitichondrial ribosomal protein L23, pseudogene 1 [Source:MGI Symbol;Acc:MGI:3650679]	processed_pseudogene	1.33776	1.34243	1.63691	1.92655	2.58296	3.8301	3.47709	3.64036	0.483759	-1.04764	0.00127034	0.282115	down	no
ENSMUSG00000026155	Smap1	ENSMUST00000141330;ENSMUST00000027339;ENSMUST00000133398;ENSMUST00000136506;ENSMUST00000149737;ENSMUST00000148710	GO:0005096(GTPase activator activity);GO:0005515(protein binding);GO:0005737(cytoplasm);GO:0005886(plasma membrane);GO:0016020(membrane);GO:0030276(clathrin binding);GO:0043547(positive regulation of GTPase activity);GO:0045648(positive regulation of erythrocyte differentiation);GO:0046872(metal ion binding);GO:2000369(regulation of clathrin-dependent endocytosis);GO:2000369(regulation of clathri…	04144(Endocytosis);04144(Endocytosis)	K12486	NA	small ArfGAP 1 [Source:MGI Symbol;Acc:MGI:2138261]	processed_transcript;protein_coding;retained_intron	12.1964	6.61752	5.60818	9.12529	2.67978	1.90487	3.22684	3.08428	2.64561	1.4036	0.00127125	0.282115	up	no
ENSMUSG00000115529	9630013A20Rik	ENSMUST00000228857;ENSMUST00000226704;ENSMUST00000226890	NA	NA	NA	NA	RIKEN cDNA 9630013A20 gene [Source:MGI Symbol;Acc:MGI:2442953]	antisense	0.130646	0.0532534	0.0781885	0.0482248	0	0	0	0	620.626	9.27758	0.00133866	0.295094	up	no
ENSMUSG00000107976	Gm44043	ENSMUST00000203426	NA	NA	NA	NA	predicted gene, 44043 [Source:MGI Symbol;Acc:MGI:5690435]	TEC	0.008892	0	0	0	0	0.07286	0.060751	0.052227	0.0287089	-5.12236	0.00135562	0.296246	down	no
ENSMUSG00000020932	Gfap	ENSMUST00000077902;ENSMUST00000067444;ENSMUST00000127909	GO:0005178(integrin binding);GO:0005200(structural constituent of cytoskeleton);GO:0005515(protein binding);GO:0005737(cytoplasm);GO:0005856(cytoskeleton);GO:0005882(intermediate filament);GO:0009611(response to wounding);GO:0010625(positive regulation of Schwann cell proliferation);GO:0010977(negative regulation of neuron projection development);GO:0014002(astrocyte development);GO:0016020(membr…	04630(Jak-STAT signaling pathway);04630(Jak-STAT signaling pathway)	K05640	NA	glial fibrillary acidic protein [Source:MGI Symbol;Acc:MGI:95697]	protein_coding;processed_transcript	246.099	211.061	133.779	274.253	116.322	68.8621	110.387	93.884	2.15612	1.10844	0.00136592	0.296246	up	no
ENSMUSG00000036594	H2-Aa	ENSMUST00000040655;ENSMUST00000173944	GO:0002250(adaptive immune response);GO:0002376(immune system process);GO:0002504(antigen processing and presentation of peptide or polysaccharide antigen via MHC class II);GO:0005515(protein binding);GO:0005764(lysosome);GO:0005886(plasma membrane);GO:0006955(immune response);GO:0009897(external side of plasma membrane);GO:0016020(membrane);GO:0016021(integral component of membrane);GO:0019882(a…	04145(Phagosome);04514(Cell adhesion molecules (CAMs));04612(Antigen processing and presentation);04640(Hematopoietic cell lineage);04658(Th1 and Th2 cell differentiation);04659(Th17 cell differentiation);04672(Intestinal immune network for IgA production);04940(Type I diabetes mellitus);05140(Leishmaniasis);05145(Toxoplasmosis);05150(Staphylococcus aureus infection);05152(Tuberculosis);05164(Inf…	K06752	NA	histocompatibility 2, class II antigen A, alpha [Source:MGI Symbol;Acc:MGI:95895]	protein_coding;retained_intron	0.885173	0.837062	0.438622	1.25798	0.541922	0.128671	0.432909	0.21962	3.04206	1.60505	0.00137076	0.296246	up	no
ENSMUSG00000038067	Csf3	ENSMUST00000038886	GO:0005125(cytokine activity);GO:0005130(granulocyte colony-stimulating factor receptor binding);GO:0005576(extracellular region);GO:0005615(extracellular space);GO:0006955(immune response);GO:0007165(signal transduction);GO:0008083(growth factor activity);GO:0008284(positive regulation of cell population proliferation);GO:0014068(positive regulation of phosphatidylinositol 3-kinase signaling);GO…	04060(Cytokine-cytokine receptor interaction);04151(PI3K-Akt signaling pathway);04630(Jak-STAT signaling pathway);04640(Hematopoietic cell lineage);04657(IL-17 signaling pathway);05144(Malaria)	K05423	NA	colony stimulating factor 3 (granulocyte) [Source:MGI Symbol;Acc:MGI:1339751]	protein_coding	0	0	0	0	0	0.420433	0.222175	0	0.000466848	-11.0648	0.00139104	0.298675	down	no
ENSMUSG00000027115	Kif18a	ENSMUST00000152751;ENSMUST00000028527;ENSMUST00000162515	GO:0000070(mitotic sister chromatid segregation);GO:0000166(nucleotide binding);GO:0000776(kinetochore);GO:0001726(ruffle);GO:0003777(microtubule motor activity);GO:0003779(actin binding);GO:0005524(ATP binding);GO:0005634(nucleus);GO:0005737(cytoplasm);GO:0005815(microtubule organizing center);GO:0005828(kinetochore microtubule);GO:0005856(cytoskeleton);GO:0005871(kinesin complex);GO:0005874(mic…	NA	K10401	NA	kinesin family member 18A [Source:MGI Symbol;Acc:MGI:2446977]	retained_intron;protein_coding	0.0980918	0.0243519	0.0423994	0.0159423	0.446221	0.0102149	0.0165051	0	14.0795	3.81552	0.00141737	0.302367	up	no
ENSMUSG00000115970	8430426J06Rik	ENSMUST00000230042;ENSMUST00000229855;ENSMUST00000230860	NA	NA	NA	NA	RIKEN cDNA 8430426J06 gene [Source:MGI Symbol;Acc:MGI:1925352]	lincRNA	0	0	0	0	0	0.107368	0.165167	0.0247038	0.00100929	-9.95245	0.00146225	0.307448	down	no
ENSMUSG00000057657	Rps18-ps3	ENSMUST00000080443	NA	NA	NA	NA	ribosomal protein S18, pseudogene 3 [Source:MGI Symbol;Acc:MGI:3642474]	processed_pseudogene	30.268	26.3311	40.5638	38.235	43.9723	49.7311	61.5417	54.698	0.64844	-0.624955	0.00146308	0.307448	down	no
ENSMUSG00000068463	B630019A10Rik	ENSMUST00000149488;ENSMUST00000232062;ENSMUST00000232174	NA	NA	NA	NA	RIKEN cDNA B630019A10 gene [Source:MGI Symbol;Acc:MGI:2443371]	antisense	0.0588828	0.114265	0.0521447	0.0432747	0.09045	0.0114984	0.010349	0.0238604	4.71276	2.23657	0.00147184	0.307448	up	no
ENSMUSG00000018920	Cxcl16	ENSMUST00000019064;ENSMUST00000154475;ENSMUST00000126391	GO:0005041(low-density lipoprotein particle receptor activity);GO:0005044(scavenger receptor activity);GO:0005125(cytokine activity);GO:0005615(extracellular space);GO:0006898(receptor-mediated endocytosis);GO:0006935(chemotaxis);GO:0007165(signal transduction);GO:0008009(chemokine activity);GO:0010818(T cell chemotaxis);GO:0016020(membrane);GO:0016021(integral component of membrane);GO:0030307(p…	04060(Cytokine-cytokine receptor interaction);04062(Chemokine signaling pathway);04062(Chemokine signaling pathway)	K10035	NA	chemokine (C-X-C motif) ligand 16 [Source:MGI Symbol;Acc:MGI:1932682]	protein_coding;retained_intron;nonsense_mediated_decay	2.01499	1.82668	0.715859	2.28362	1.31845	0.496077	0.507021	0.819403	2.68629	1.42561	0.00147838	0.307448	up	no
ENSMUSG00000111686	Rab7-ps1	ENSMUST00000213253	NA	NA	NA	NA	RAB7, member RAS oncogene family, pseudogene 1 [Source:MGI Symbol;Acc:MGI:1276565]	processed_pseudogene	5.27682	2.3499	3.40987	6.38536	3.51523	0.82872	1.66545	2.14273	2.7092	1.43787	0.00151562	0.311338	up	no
ENSMUSG00000042087	4933440N22Rik	ENSMUST00000204444;ENSMUST00000035534	NA	NA	NA	NA	RIKEN cDNA 4933440N22 gene [Source:MGI Symbol;Acc:MGI:1921721]	TEC	1.03195	0.292697	0.187637	0.761929	0.289536	0.0424323	0.066324	0.172087	5.47726	2.45345	0.00151839	0.311338	up	no
ENSMUSG00000085276	Gm15812	ENSMUST00000162331	NA	NA	NA	NA	predicted gene 15812 [Source:MGI Symbol;Acc:MGI:3801816]	processed_pseudogene	0	0	0	0	0	0.143615	0.432267	0.114775	0.000434369	-11.1688	0.00152534	0.311338	down	no
ENSMUSG00000070858	Gm1673	ENSMUST00000114383;ENSMUST00000206020;ENSMUST00000094869;ENSMUST00000114382;ENSMUST00000142510	GO:0003674(molecular_function);GO:0005575(cellular_component);GO:0005576(extracellular region);GO:0008150(biological_process);GO:0008150(biological_process)	NA	NA	NA	predicted gene 1673 [Source:MGI Symbol;Acc:MGI:2686519]	protein_coding;retained_intron;nonsense_mediated_decay	16.525	21.6266	29.4928	23.8052	41.3115	42.3339	63.6639	50.1042	0.510286	-0.970623	0.00156304	0.31583	down	no
ENSMUSG00000020831	0610010K14Rik	ENSMUST00000102569;ENSMUST00000108577;ENSMUST00000108575;ENSMUST00000021181;ENSMUST00000138658;ENSMUST00000108579;ENSMUST00000108578;ENSMUST00000100950;ENSMUST00000135390;ENSMUST00000148878;ENSMUST00000150504;ENSMUST00000108576	GO:0003677(DNA binding);GO:0005634(nucleus);GO:0005654(nucleoplasm);GO:0005829(cytosol);GO:0006325(chromatin organization);GO:0008150(biological_process);GO:0016589(NURF complex);GO:0042802(identical protein binding);GO:0071339(MLL1 complex);GO:0071339(MLL1 complex)	NA	NA	NA	RIKEN cDNA 0610010K14 gene [Source:MGI Symbol;Acc:MGI:1915609]	protein_coding;processed_transcript;retained_intron	2.00136	1.63119	2.76947	2.94387	3.97604	3.67599	5.86582	5.90061	0.51761	-0.950062	0.00156645	0.31583	down	no
ENSMUSG00000089804	Gm16136	ENSMUST00000162520	NA	NA	NA	NA	predicted gene 16136 [Source:MGI Symbol;Acc:MGI:3802137]	antisense	0.0757836	0.438	0.105035	0.0791345	0	0	0	0	1395.91	10.447	0.0015837	0.317374	up	no
ENSMUSG00000040613	Apobec1	ENSMUST00000112585;ENSMUST00000143356;ENSMUST00000203204;ENSMUST00000204035;ENSMUST00000147760;ENSMUST00000112586	GO:0003723(RNA binding);GO:0003729(mRNA binding);GO:0003824(catalytic activity);GO:0004126(cytidine deaminase activity);GO:0004131(cytosine deaminase activity);GO:0005515(protein binding);GO:0005634(nucleus);GO:0005737(cytoplasm);GO:0006397(mRNA processing);GO:0006641(triglyceride metabolic process);GO:0006970(response to osmotic stress);GO:0008047(enzyme activator activity);GO:0008270(zinc ion b…	NA	K16932	EC:3.5.4.36	apolipoprotein B mRNA editing enzyme, catalytic polypeptide 1 [Source:MGI Symbol;Acc:MGI:103298]	protein_coding;retained_intron	2.03637	0.431566	0.702626	1.38251	0.458079	0.31913	0.194158	0.290977	3.73843	1.90243	0.0016123	0.319031	up	no
ENSMUSG00000078897	Gm4724	ENSMUST00000152941;ENSMUST00000109045;ENSMUST00000109046;ENSMUST00000153210	GO:0003674(molecular_function);GO:0003676(nucleic acid binding);GO:0005575(cellular_component);GO:0005634(nucleus);GO:0006355(regulation of transcription, DNA-templated);GO:0008150(biological_process);GO:0010468(regulation of gene expression);GO:0046872(metal ion binding);GO:0046872(metal ion binding)	05168(Herpes simplex virus 1 infection);05168(Herpes simplex virus 1 infection)	K09228	NA	predicted gene 4724 [Source:MGI Symbol;Acc:MGI:3782904]	protein_coding;processed_transcript	0.183679	0.067343	0.0608073	0.0243853	0.152816	1.44968	0.0686807	0.245084	0.16639	-2.58736	0.00162012	0.319031	down	no
ENSMUSG00000075027	4631405J19Rik	ENSMUST00000111270;ENSMUST00000145926	NA	NA	NA	NA	RIKEN cDNA 4631405J19 gene [Source:MGI Symbol;Acc:MGI:3045383]	antisense	0	0	0.00923411	0.0127582	0	0.0777245	0.0376748	0.134309	0.0528431	-4.24214	0.00162092	0.319031	down	no
ENSMUSG00000082079	Dnmt3c	ENSMUST00000119996	GO:0003677(DNA binding);GO:0003886(DNA (cytosine-5-)-methyltransferase activity);GO:0005634(nucleus);GO:0007129(synapsis);GO:0007141(male meiosis I);GO:0007283(spermatogenesis);GO:0008168(methyltransferase activity);GO:0010529(negative regulation of transposition);GO:0016740(transferase activity);GO:0030154(cell differentiation);GO:0032259(methylation);GO:0032776(DNA methylation on cytosine);GO:0…	NA	NA	NA	DNA methyltransferase 3C [Source:MGI Symbol;Acc:MGI:3649996]	protein_coding	0.10064	0	0.057252	0.192506	0.067692	0	0	0	836.18	9.70767	0.00165043	0.322918	up	no
ENSMUSG00000085830	Grin1os	ENSMUST00000129723	NA	NA	NA	NA	glutamate receptor, ionotropic, NMDA1 (zeta 1), opposite strand [Source:MGI Symbol;Acc:MGI:2443867]	antisense	2.76287	0.487677	0.888509	1.81916	0.799411	0.309065	0.321852	0.54442	3.44971	1.78648	0.0016607	0.323016	up	no
ENSMUSG00000047989	Ino80c	ENSMUST00000153360;ENSMUST00000125169;ENSMUST00000055012	GO:0003674(molecular_function);GO:0005634(nucleus);GO:0006281(DNA repair);GO:0006310(DNA recombination);GO:0006338(chromatin remodeling);GO:0006974(cellular response to DNA damage stimulus);GO:0031011(Ino80 complex);GO:0071339(MLL1 complex);GO:0071339(MLL1 complex)	NA	K11667	NA	INO80 complex subunit C [Source:MGI Symbol;Acc:MGI:2443014]	protein_coding	7.2675	4.25223	4.32501	5.46191	3.49443	2.63561	2.22714	2.80422	1.94088	0.956709	0.00167409	0.323715	up	no
ENSMUSG00000089959	Gm16268	ENSMUST00000159445	NA	NA	NA	NA	predicted gene 16268 [Source:MGI Symbol;Acc:MGI:3826557]	antisense	0.194448	0.176997	0.241436	0.374057	0.235786	0.020385	0	0.051007	10.2761	3.36123	0.00169931	0.326683	up	no
ENSMUSG00000097194	9330175E14Rik	ENSMUST00000180445;ENSMUST00000180612	NA	NA	NA	NA	RIKEN cDNA 9330175E14 gene [Source:MGI Symbol;Acc:MGI:2443913]	lincRNA	0.0564198	0.0694601	0.0276608	0.0590555	0.0491132	0	0.0130778	0	12.007	3.5858	0.00175126	0.332975	up	no
ENSMUSG00000007034	Slc44a4	ENSMUST00000173664;ENSMUST00000007249;ENSMUST00000169230	GO:0005886(plasma membrane);GO:0008292(acetylcholine biosynthetic process);GO:0015220(choline transmembrane transporter activity);GO:0015871(choline transport);GO:0016020(membrane);GO:0016021(integral component of membrane);GO:0016324(apical plasma membrane);GO:0022857(transmembrane transporter activity);GO:0030307(positive regulation of cell growth);GO:0030974(thiamine pyrophosphate transmembran…	05231(Choline metabolism in cancer);05231(Choline metabolism in cancer)	K15377	NA	solute carrier family 44, member 4 [Source:MGI Symbol;Acc:MGI:1917379]	retained_intron;protein_coding	0.0444329	0	0.0207822	0.0136968	0.291727	0	0	0	741.278	9.53387	0.00175218	0.332975	up	no
ENSMUSG00000028813	CK137956	ENSMUST00000030614	GO:0003674(molecular_function);GO:0005575(cellular_component);GO:0008150(biological_process)	NA	NA	NA	cDNA sequence CK137956 [Source:MGI Symbol;Acc:MGI:3616080]	protein_coding	0.058565	0.143335	0.048738	0.130274	0.056578	0.264926	0.392383	0.273332	0.282057	-1.82594	0.0018065	0.340724	down	no
ENSMUSG00000056418	BC043934	ENSMUST00000185694;ENSMUST00000070500	NA	NA	NA	NA	cDNA sequence BC043934 [Source:MGI Symbol;Acc:MGI:2679715]	lincRNA	0.529695	0.685571	0.51397	0.389586	0.263006	0.0948828	0.16451	0.196237	3.13653	1.64917	0.00181357	0.340724	up	no
ENSMUSG00000110631	Gm42047	ENSMUST00000212899;ENSMUST00000212158	NA	NA	NA	NA	predicted gene, 42047 [Source:MGI Symbol;Acc:MGI:5624932]	lincRNA	0.757384	0.322833	0.0504867	0.232238	0.082806	0.0274343	0.0214563	0.0815599	6.64964	2.73328	0.00184461	0.344598	up	no
ENSMUSG00000081455	Hmgb1-ps3	ENSMUST00000118415	NA	NA	NA	NA	high mobility group box 1, pseudogene 3 [Source:MGI Symbol;Acc:MGI:3768539]	processed_pseudogene	3.31562	2.25171	1.57822	2.66032	3.43154	0.807918	1.11558	1.15551	2.57955	1.36712	0.00187565	0.348428	up	no
ENSMUSG00000117674	Gm31087	ENSMUST00000236700	NA	NA	NA	NA	predicted gene, 31087 [Source:MGI Symbol;Acc:MGI:5590246]	antisense	0.571841	0.502737	0.754143	0.356704	0.667852	1.29391	1.45791	1.36291	0.416058	-1.26514	0.00194181	0.358704	down	no
ENSMUSG00000022283	Pabpc1	ENSMUST00000147116;ENSMUST00000001809;ENSMUST00000226830;ENSMUST00000155116;ENSMUST00000142357;ENSMUST00000146327;ENSMUST00000146577;ENSMUST00000226867	GO:0000184(nuclear-transcribed mRNA catabolic process, nonsense-mediated decay);GO:0003676(nucleic acid binding);GO:0003723(RNA binding);GO:0003729(mRNA binding);GO:0003730(mRNA 3'-UTR binding);GO:0005515(protein binding);GO:0005634(nucleus);GO:0005681(spliceosomal complex);GO:0005737(cytoplasm);GO:0005829(cytosol);GO:0006397(mRNA processing);GO:0008022(protein C-terminus binding);GO:0008143(poly…	03013(RNA transport);03015(mRNA surveillance pathway);03018(RNA degradation);03018(RNA degradation)	K13126	NA	poly(A) binding protein, cytoplasmic 1 [Source:MGI Symbol;Acc:MGI:1349722]	retained_intron;protein_coding	17.4655	8.97761	8.88711	11.7239	21.4497	5.92685	6.49299	5.61542	2.279	1.1884	0.00196443	0.35951	up	no
ENSMUSG00000115700	Gm7517	ENSMUST00000228537	NA	NA	NA	NA	predicted gene 7517 [Source:MGI Symbol;Acc:MGI:3643004]	processed_pseudogene	0.395955	0.466739	0.362833	0.254726	0.257542	0.073223	0.106792	0.107396	3.62783	1.85911	0.00197226	0.35951	up	no
ENSMUSG00000027714	Exosc9	ENSMUST00000029269;ENSMUST00000156100;ENSMUST00000133854;ENSMUST00000138636;ENSMUST00000131316;ENSMUST00000155866	GO:0000176(nuclear exosome (RNase complex));GO:0000177(cytoplasmic exosome (RNase complex));GO:0000178(exosome (RNase complex));GO:0000228(nuclear chromosome);GO:0000467(exonucleolytic trimming to generate mature 3'-end of 5.8S rRNA from tricistronic rRNA transcript (SSU-rRNA, 5.8S rRNA, LSU-rRNA));GO:0000956(nuclear-transcribed mRNA catabolic process);GO:0001102(RNA polymerase II activating tran…	03018(RNA degradation);03018(RNA degradation)	K03678	NA	exosome component 9 [Source:MGI Symbol;Acc:MGI:1355319]	protein_coding;retained_intron;nonsense_mediated_decay	2.50761	2.57198	2.09939	2.21622	1.83123	1.29457	1.13329	1.19548	1.85902	0.894541	0.0019788	0.35951	up	no
ENSMUSG00000080902	Ywhaq-ps3	ENSMUST00000120944	NA	NA	NA	NA	tyrosine 3-monooxygenase/tryptophan 5-monooxygenase activation protein theta, pseudogene 3 [Source:MGI Symbol;Acc:MGI:3650241]	transcribed_processed_pseudogene	39.5799	18.9304	18.9024	45.7251	17.623	7.17607	13.1256	14.8947	2.39958	1.26278	0.00203636	0.367946	up	no
ENSMUSG00000114529	Gm4939	ENSMUST00000224515	NA	NA	NA	NA	predicted gene 4939 [Source:MGI Symbol;Acc:MGI:3646780]	processed_pseudogene	0.174498	0.190724	0.034072	0.036142	0.033085	0	0	0	937.042	9.87197	0.00208847	0.375312	up	no
ENSMUSG00000086995	Gm13544	ENSMUST00000131189	NA	NA	NA	NA	predicted gene 13544 [Source:MGI Symbol;Acc:MGI:3649668]	antisense	0.445911	0.328623	0.151899	0.357388	0.121107	0.068786	0	0.045119	7.40052	2.88763	0.00216391	0.386767	up	no
ENSMUSG00000052192	Gm5963	ENSMUST00000143451	NA	NA	NA	NA	predicted pseudogene 5963 [Source:MGI Symbol;Acc:MGI:3648418]	processed_pseudogene	2.66311	1.65812	3.53349	3.15602	4.01943	8.23597	7.48778	4.49706	0.445981	-1.16495	0.00219847	0.388875	down	no
ENSMUSG00000066116	Gm10154	ENSMUST00000084445	NA	NA	NA	NA	predicted gene 10154 [Source:MGI Symbol;Acc:MGI:3642271]	processed_pseudogene	7.68924	5.68831	8.84704	6.57637	12.6925	15.3275	18.0526	12.8317	0.538738	-0.892344	0.00221261	0.388875	down	no
ENSMUSG00000061068	Mcpt4	ENSMUST00000043249	GO:0004252(serine-type endopeptidase activity);GO:0006508(proteolysis);GO:0008233(peptidase activity);GO:0008236(serine-type peptidase activity);GO:0016787(hydrolase activity)	04614(Renin-angiotensin system)	K01329	EC:3.4.21.39	mast cell protease 4 [Source:MGI Symbol;Acc:MGI:96940]	protein_coding	3.73539	3.84574	2.52256	2.72153	1.25037	1.18129	0.413764	1.03094	3.21607	1.6853	0.00221978	0.388875	up	no
ENSMUSG00000052248	Zeb2os	ENSMUST00000127150;ENSMUST00000183669;ENSMUST00000232324;ENSMUST00000231441;ENSMUST00000130827	NA	NA	NA	NA	zinc finger E-box binding homeobox 2, opposite strand [Source:MGI Symbol;Acc:MGI:3652108]	antisense;misc_RNA	1.07652	1.31709	0.79251	1.13436	0.638335	0.418559	0.366655	0.423022	2.46251	1.30013	0.00223001	0.388875	up	no
ENSMUSG00000074896	Ifit3	ENSMUST00000102825	GO:0002376(immune system process);GO:0003723(RNA binding);GO:0005515(protein binding);GO:0005737(cytoplasm);GO:0005739(mitochondrion);GO:0005829(cytosol);GO:0008285(negative regulation of cell population proliferation);GO:0009615(response to virus);GO:0009617(response to bacterium);GO:0035457(cellular response to interferon-alpha);GO:0035458(cellular response to interferon-beta);GO:0035634(respon…	NA	NA	NA	interferon-induced protein with tetratricopeptide repeats 3 [Source:MGI Symbol;Acc:MGI:1101055]	protein_coding	6.52769	5.01325	5.03227	8.94067	4.18371	1.26702	3.6908	2.87731	2.27419	1.18535	0.00223451	0.388875	up	no
ENSMUSG00000046805	Mpeg1	ENSMUST00000081035	GO:0016020(membrane);GO:0016021(integral component of membrane);GO:0030659(cytoplasmic vesicle membrane);GO:0031410(cytoplasmic vesicle)	NA	NA	NA	macrophage expressed gene 1 [Source:MGI Symbol;Acc:MGI:1333743]	protein_coding	9.39702	3.98458	3.35227	5.63184	3.11024	2.14945	2.12359	2.39566	2.29214	1.19669	0.0022981	0.397669	up	no
ENSMUSG00000042293	Gm5617	ENSMUST00000048824	GO:0003674(molecular_function);GO:0005575(cellular_component);GO:0008150(biological_process)	NA	NA	NA	predicted gene 5617 [Source:MGI Symbol;Acc:MGI:3643566]	protein_coding	5.7459	7.83793	10.2885	8.38151	9.17037	12.1945	14.7065	14.432	0.601325	-0.733784	0.00230909	0.397669	down	no
ENSMUSG00000079224	Gm6565	ENSMUST00000121217	NA	NA	NA	NA	predicted gene 6565 [Source:MGI Symbol;Acc:MGI:3644755]	processed_pseudogene	21.8131	9.6097	8.42991	2.43987	3.78263	2.97927	0.651548	1.94206	4.96066	2.31053	0.00232852	0.398936	up	no
ENSMUSG00000037474	Dtl	ENSMUST00000195650;ENSMUST00000192014	GO:0000209(protein polyubiquitination);GO:0004842(ubiquitin-protein transferase activity);GO:0005515(protein binding);GO:0005634(nucleus);GO:0005654(nucleoplasm);GO:0005694(chromosome);GO:0005730(nucleolus);GO:0005737(cytoplasm);GO:0005813(centrosome);GO:0005815(microtubule organizing center);GO:0005829(cytosol);GO:0005856(cytoskeleton);GO:0006260(DNA replication);GO:0006511(ubiquitin-dependent p…	NA	K11790	NA	denticleless E3 ubiquitin protein ligase [Source:MGI Symbol;Acc:MGI:1924093]	nonsense_mediated_decay;retained_intron	0.0371581	0.029677	0.00246413	0.00349317	0	0	0	0	145.585	7.18571	0.00240558	0.40689	up	no
ENSMUSG00000028266	Lmo4	ENSMUST00000196264;ENSMUST00000148128;ENSMUST00000120539;ENSMUST00000121112;ENSMUST00000134961;ENSMUST00000124891;ENSMUST00000121796	GO:0000987(cis-regulatory region sequence-specific DNA binding);GO:0001843(neural tube closure);GO:0003281(ventricular septum development);GO:0005515(protein binding);GO:0005667(transcription factor complex);GO:0006366(transcription by RNA polymerase II);GO:0008134(transcription factor binding);GO:0021514(ventral spinal cord interneuron differentiation);GO:0021522(spinal cord motor neuron differe…	NA	NA	NA	LIM domain only 4 [Source:MGI Symbol;Acc:MGI:109360]	protein_coding;retained_intron	10.3042	9.29275	6.56111	8.55324	6.44543	3.90236	4.64094	5.27853	1.7866	0.837215	0.00240574	0.40689	up	no
ENSMUSG00000096764	Gm21985	ENSMUST00000141047	GO:0005887(integral component of plasma membrane);GO:0006811(ion transport);GO:0006813(potassium ion transport);GO:0006884(cell volume homeostasis);GO:0007268(chemical synaptic transmission);GO:0015293(symporter activity);GO:0015377(cation:chloride symporter activity);GO:0015379(potassium:chloride symporter activity);GO:0016020(membrane);GO:0016021(integral component of membrane);GO:0022857(trans…	NA	NA	NA	predicted gene 21985 [Source:MGI Symbol;Acc:MGI:5439454]	nonsense_mediated_decay	0.114712	0.033798	0.004459	0	0.075675	0	0	0	457.288	8.83696	0.00241186	0.40689	up	no
ENSMUSG00000118012	Gm46620	ENSMUST00000236930	NA	NA	NA	NA	predicted gene, 46620 [Source:MGI Symbol;Acc:MGI:5826257]	lincRNA	4.89615	1.75815	1.72535	4.18779	1.57349	0.361358	1.61583	0.628778	3.25583	1.70302	0.00242578	0.407162	up	no
ENSMUSG00000047878	A4galt	ENSMUST00000164614;ENSMUST00000229454;ENSMUST00000049530	GO:0000139(Golgi membrane);GO:0001576(globoside biosynthetic process);GO:0005794(Golgi apparatus);GO:0006629(lipid metabolic process);GO:0006688(glycosphingolipid biosynthetic process);GO:0007009(plasma membrane organization);GO:0008378(galactosyltransferase activity);GO:0015643(toxic substance binding);GO:0016020(membrane);GO:0016021(integral component of membrane);GO:0016740(transferase activit…	00601(Glycosphingolipid biosynthesis - lacto and neolacto series);00603(Glycosphingolipid biosynthesis - globo and isoglobo series);00603(Glycosphingolipid biosynthesis - globo and isoglobo series)	K01988	EC:2.4.1.228	alpha 1,4-galactosyltransferase [Source:MGI Symbol;Acc:MGI:3512453]	protein_coding;retained_intron	1.00227	0.927631	1.14747	1.3657	0.890418	0.472618	0.36826	0.622831	2.18629	1.12848	0.00245162	0.409421	up	no
ENSMUSG00000075020	Mir670hg	ENSMUST00000211619;ENSMUST00000211430;ENSMUST00000134563;ENSMUST00000129661;ENSMUST00000209947;ENSMUST00000210851;ENSMUST00000210721	NA	NA	NA	NA	MIR670 host gene (non-protein coding) [Source:MGI Symbol;Acc:MGI:3041234]	lincRNA	1.41104	0.958717	1.96607	1.57785	1.97946	2.53069	2.76563	2.53565	0.604686	-0.725743	0.00247564	0.411355	down	no
ENSMUSG00000091498	Mpc1-ps	ENSMUST00000181662	NA	NA	NA	NA	mitochondrial pyruvate carrier 1, pseudogene [Source:MGI Symbol;Acc:MGI:3781628]	processed_pseudogene	86.364	66.8929	91.6151	123.236	46.7749	15.3938	47.739	42.4183	2.35838	1.2378	0.00253286	0.418758	up	no
ENSMUSG00000022371	Col14a1	ENSMUST00000125416;ENSMUST00000110217;ENSMUST00000023053;ENSMUST00000110221	GO:0003229(ventricular cardiac muscle tissue development);GO:0005515(protein binding);GO:0005576(extracellular region);GO:0005581(collagen trimer);GO:0005614(interstitial matrix);GO:0005615(extracellular space);GO:0007155(cell adhesion);GO:0030020(extracellular matrix structural constituent conferring tensile strength);GO:0030199(collagen fibril organization);GO:0048873(homeostasis of number of c…	04974(Protein digestion and absorption);04974(Protein digestion and absorption)	K08133	NA	collagen, type XIV, alpha 1 [Source:MGI Symbol;Acc:MGI:1341272]	protein_coding	0.346407	0.0392355	0.0704232	0.114027	0.0945626	0	0.0213515	0.030566	7.68129	2.94135	0.00255922	0.421011	up	no
ENSMUSG00000037727	Avp	ENSMUST00000046001	GO:0002125(maternal aggressive behavior);GO:0003084(positive regulation of systemic arterial blood pressure);GO:0004672(protein kinase activity);GO:0005179(hormone activity);GO:0005184(neuropeptide hormone activity);GO:0005185(neurohypophyseal hormone activity);GO:0005576(extracellular region);GO:0005615(extracellular space);GO:0006915(apoptotic process);GO:0007165(signal transduction);GO:0007204…	04072(Phospholipase D signaling pathway);04080(Neuroactive ligand-receptor interaction);04270(Vascular smooth muscle contraction);04962(Vasopressin-regulated water reabsorption)	K05242	NA	arginine vasopressin [Source:MGI Symbol;Acc:MGI:88121]	protein_coding	1.04711	0.969307	1.16946	0.768447	2.08315	1.73469	4.95404	2.80758	0.381462	-1.39039	0.00262927	0.428951	down	no
ENSMUSG00000073274	Gm14636	ENSMUST00000150801;ENSMUST00000143129	NA	NA	NA	NA	predicted gene 14636 [Source:MGI Symbol;Acc:MGI:3641976]	processed_transcript	0.0143424	0.00736584	0.0213561	0.0136163	0.0118879	0	0	0	137.137	7.09947	0.00263343	0.428951	up	no
ENSMUSG00000087687	Pet100	ENSMUST00000156380;ENSMUST00000208950;ENSMUST00000207257;ENSMUST00000207389;ENSMUST00000208185;ENSMUST00000207428	GO:0005739(mitochondrion);GO:0016020(membrane);GO:0016021(integral component of membrane);GO:0031305(integral component of mitochondrial inner membrane);GO:0033617(mitochondrial respiratory chain complex IV assembly);GO:0051082(unfolded protein binding);GO:0051082(unfolded protein binding)	NA	K18186	NA	PET100 homolog [Source:MGI Symbol;Acc:MGI:3615306]	protein_coding;nonsense_mediated_decay;processed_transcript;retained_intron	4.67418	5.05505	5.8852	5.62307	6.32009	9.57029	6.91225	9.01795	0.648401	-0.625041	0.00267133	0.432991	down	no
ENSMUSG00000116180	Gm49492	ENSMUST00000229665	NA	NA	NA	NA	predicted gene, 49492 [Source:MGI Symbol;Acc:MGI:6155169]	bidirectional_promoter_lncRNA	2.25103	1.25435	1.45142	2.10791	0.702003	0.518794	0.566985	0.825284	2.43845	1.28596	0.00271311	0.437618	up	no
ENSMUSG00000042737	Dpm3	ENSMUST00000040824;ENSMUST00000137975;ENSMUST00000107462	GO:0004582(dolichyl-phosphate beta-D-mannosyltransferase activity);GO:0005783(endoplasmic reticulum);GO:0005789(endoplasmic reticulum membrane);GO:0006486(protein glycosylation);GO:0006506(GPI anchor biosynthetic process);GO:0008047(enzyme activator activity);GO:0016020(membrane);GO:0016021(integral component of membrane);GO:0030176(integral component of endoplasmic reticulum membrane);GO:0031647…	00510(N-Glycan biosynthesis);00510(N-Glycan biosynthesis)	K09659	NA	dolichyl-phosphate mannosyltransferase polypeptide 3 [Source:MGI Symbol;Acc:MGI:1915813]	protein_coding;retained_intron	7.27443	13.6087	13.4933	11.244	17.9746	25.3697	25.0066	21.7858	0.528768	-0.919292	0.0027582	0.441706	down	no
ENSMUSG00000084974	Gm15567	ENSMUST00000148699	NA	NA	NA	NA	predicted gene 15567 [Source:MGI Symbol;Acc:MGI:3783016]	antisense	0.682287	0.69291	0.265262	0.193118	0.332559	0.080253	0.071221	0.162251	4.14274	2.05059	0.00276689	0.441706	up	no
ENSMUSG00000026483	Fam129a	ENSMUST00000148810	GO:0001933(negative regulation of protein phosphorylation);GO:0001934(positive regulation of protein phosphorylation);GO:0003674(molecular_function);GO:0005737(cytoplasm);GO:0005829(cytosol);GO:0005886(plasma membrane);GO:0006417(regulation of translation);GO:0016020(membrane);GO:0034976(response to endoplasmic reticulum stress);GO:0045727(positive regulation of translation)	NA	NA	NA	family with sequence similarity 129, member A [Source:MGI Symbol;Acc:MGI:2137237]	protein_coding	0.47347	0.406905	0.407078	0.25284	0.355903	0.142626	0.182587	0.20719	2.13694	1.09555	0.00277853	0.441706	up	no
ENSMUSG00000045799	Gm9800	ENSMUST00000052615	NA	NA	NA	NA	predicted gene 9800 [Source:MGI Symbol;Acc:MGI:3710580]	processed_pseudogene	30.4679	26.8031	23.1181	39.0915	22.767	12.9698	17.815	16.0201	1.8235	0.866707	0.00280514	0.443803	up	no
ENSMUSG00000066902	Rps23-ps2	ENSMUST00000146939	NA	NA	NA	NA	ribosomal protein S23, pseudogene 2 [Source:MGI Symbol;Acc:MGI:3642236]	processed_pseudogene	3.12362	4.97484	4.74044	3.97678	7.00077	13.5639	8.5697	7.91405	0.475574	-1.07226	0.00281983	0.443876	down	no
ENSMUSG00000079293	Clec7a	ENSMUST00000195589;ENSMUST00000112076;ENSMUST00000184581	GO:0001872((1->3)-beta-D-glucan binding);GO:0002366(leukocyte activation involved in immune response);GO:0002367(cytokine production involved in immune response);GO:0002376(immune system process);GO:0002732(positive regulation of dendritic cell cytokine production);GO:0005515(protein binding);GO:0005886(plasma membrane);GO:0006910(phagocytosis, recognition);GO:0006954(inflammatory response);GO:00…	04145(Phagosome);04625(C-type lectin receptor signaling pathway);05152(Tuberculosis);05152(Tuberculosis)	K10074	NA	C-type lectin domain family 7, member a [Source:MGI Symbol;Acc:MGI:1861431]	polymorphic_pseudogene;protein_coding	1.58704	1.31725	0.152382	0.275069	0.138601	0.146404	0.0372261	0	11.3391	3.50324	0.00283245	0.443876	up	no
ENSMUSG00000024502	Jakmip2	ENSMUST00000082254;ENSMUST00000237393;ENSMUST00000235168;ENSMUST00000237288;ENSMUST00000237069	GO:0003674(molecular_function);GO:0005794(Golgi apparatus);GO:0008017(microtubule binding);GO:0008150(biological_process);GO:0019900(kinase binding);GO:0019900(kinase binding)	NA	NA	NA	janus kinase and microtubule interacting protein 2 [Source:MGI Symbol;Acc:MGI:1923467]	protein_coding;retained_intron;processed_transcript	1.95974	1.07286	1.35981	1.22787	0.986066	0.746362	0.633819	0.752352	1.85873	0.894321	0.00286918	0.446215	up	no
ENSMUSG00000025157	Zdhhc16	ENSMUST00000223768;ENSMUST00000026154;ENSMUST00000224258;ENSMUST00000223785;ENSMUST00000223624;ENSMUST00000225968;ENSMUST00000225433;ENSMUST00000224562;ENSMUST00000223802	GO:0001654(eye development);GO:0005515(protein binding);GO:0005783(endoplasmic reticulum);GO:0005789(endoplasmic reticulum membrane);GO:0005794(Golgi apparatus);GO:0006915(apoptotic process);GO:0006974(cellular response to DNA damage stimulus);GO:0007507(heart development);GO:0016020(membrane);GO:0016021(integral component of membrane);GO:0016409(palmitoyltransferase activity);GO:0016740(transfer…	NA	K18932	EC:2.3.1.225	zinc finger, DHHC domain containing 16 [Source:MGI Symbol;Acc:MGI:1921418]	retained_intron;protein_coding;nonsense_mediated_decay	5.89081	3.73886	4.87877	6.15387	3.63901	1.66843	3.03154	3.19434	1.847	0.885184	0.00288588	0.446215	up	no
ENSMUSG00000003752	Itpkc	ENSMUST00000003850;ENSMUST00000149067;ENSMUST00000147170;ENSMUST00000206441	GO:0000166(nucleotide binding);GO:0000828(inositol hexakisphosphate kinase activity);GO:0005515(protein binding);GO:0005516(calmodulin binding);GO:0005524(ATP binding);GO:0005634(nucleus);GO:0005737(cytoplasm);GO:0008440(inositol-1,4,5-trisphosphate 3-kinase activity);GO:0016301(kinase activity);GO:0016310(phosphorylation);GO:0016607(nuclear speck);GO:0016740(transferase activity);GO:0032958(inos…	00562(Inositol phosphate metabolism);04020(Calcium signaling pathway);04070(Phosphatidylinositol signaling system);04070(Phosphatidylinositol signaling system)	K00911	EC:2.7.1.127	inositol 1,4,5-trisphosphate 3-kinase C [Source:MGI Symbol;Acc:MGI:2442554]	protein_coding;retained_intron;processed_transcript	0.680674	0.198959	0.459123	0.976839	0.687833	0.146934	0.259916	0.211852	2.91264	1.54233	0.00288786	0.446215	up	no
ENSMUSG00000026009	Icos	ENSMUST00000102827	GO:0002517(T cell tolerance induction);GO:0005515(protein binding);GO:0005887(integral component of plasma membrane);GO:0009897(external side of plasma membrane);GO:0016020(membrane);GO:0016021(integral component of membrane);GO:0031295(T cell costimulation);GO:0098609(cell-cell adhesion)	04514(Cell adhesion molecules (CAMs));04660(T cell receptor signaling pathway);04672(Intestinal immune network for IgA production);05340(Primary immunodeficiency)	K06713	NA	inducible T cell co-stimulator [Source:MGI Symbol;Acc:MGI:1858745]	protein_coding	0	0.0509895	0.0131615	0.0363398	1.39465	0	0	0	2990.28	11.5461	0.00293595	0.451535	up	no
ENSMUSG00000081752	Sms-ps	ENSMUST00000121773	NA	NA	NA	NA	spermine synthase, pseudogene [Source:MGI Symbol;Acc:MGI:3705601]	processed_pseudogene	9.45878	3.37597	3.67907	3.95084	2.91227	1.78157	2.06102	1.85255	2.46283	1.30032	0.00296423	0.453774	up	no
ENSMUSG00000069919	Hba-a1	ENSMUST00000093209;ENSMUST00000142555	GO:0001701(in utero embryonic development);GO:0004601(peroxidase activity);GO:0005344(oxygen carrier activity);GO:0005506(iron ion binding);GO:0005615(extracellular space);GO:0005833(hemoglobin complex);GO:0009617(response to bacterium);GO:0015671(oxygen transport);GO:0019825(oxygen binding);GO:0020037(heme binding);GO:0022627(cytosolic small ribosomal subunit);GO:0031720(haptoglobin binding);GO:…	05143(African trypanosomiasis);05144(Malaria);05144(Malaria)	K13822	NA	hemoglobin alpha, adult chain 1 [Source:MGI Symbol;Acc:MGI:96015]	protein_coding;retained_intron	89.9466	98.4611	130.105	121.907	193.107	197.749	242.707	212.973	0.581724	-0.781594	0.00298414	0.454718	down	no
ENSMUSG00000098318	Lockd	ENSMUST00000183867;ENSMUST00000184504	NA	NA	NA	NA	lncRNA downstream of Cdkn1b [Source:MGI Symbol;Acc:MGI:1915081]	lincRNA	0.0387409	0	0.0518602	0.00783367	0.0405017	0	0	0	277.873	8.11828	0.00300636	0.456001	up	no
ENSMUSG00000021091	Serpina3n	ENSMUST00000021506	GO:0005615(extracellular space)	NA	NA	NA	serine (or cysteine) peptidase inhibitor, clade A, member 3N [Source:MGI Symbol;Acc:MGI:105045]	protein_coding	44.3673	30.4601	18.1594	39.574	15.6803	11.7672	15.4178	12.8917	2.21936	1.15015	0.00311333	0.469946	up	no
ENSMUSG00000000184	Ccnd2	ENSMUST00000000188;ENSMUST00000202363;ENSMUST00000201637;ENSMUST00000201066;ENSMUST00000201902	GO:0000079(regulation of cyclin-dependent protein serine/threonine kinase activity);GO:0000082(G1/S transition of mitotic cell cycle);GO:0000307(cyclin-dependent protein kinase holoenzyme complex);GO:0000785(chromatin);GO:0001934(positive regulation of protein phosphorylation);GO:0005515(protein binding);GO:0005634(nucleus);GO:0005654(nucleoplasm);GO:0005730(nucleolus);GO:0005737(cytoplasm);GO:00…	04068(FoxO signaling pathway);04110(Cell cycle);04115(p53 signaling pathway);04151(PI3K-Akt signaling pathway);04218(Cellular senescence);04310(Wnt signaling pathway);04340(Hedgehog signaling pathway);04390(Hippo signaling pathway);04510(Focal adhesion);04630(Jak-STAT signaling pathway);04917(Prolactin signaling pathway);05162(Measles);05165(Human papillomavirus infection);05166(Human T-cell leuk…	K10151	NA	cyclin D2 [Source:MGI Symbol;Acc:MGI:88314]	protein_coding;retained_intron	1.22873	1.11228	0.294316	0.66862	0.550856	0.220133	0.313077	0.318106	2.71683	1.44192	0.00312672	0.469946	up	no
ENSMUSG00000067215	Usp51	ENSMUST00000095755	GO:0003682(chromatin binding);GO:0004843(thiol-dependent ubiquitin-specific protease activity);GO:0005694(chromosome);GO:0006281(DNA repair);GO:0006508(proteolysis);GO:0006511(ubiquitin-dependent protein catabolic process);GO:0006974(cellular response to DNA damage stimulus);GO:0008233(peptidase activity);GO:0008234(cysteine-type peptidase activity);GO:0008270(zinc ion binding);GO:0010564(regulat…	NA	K11366	EC:3.4.19.12	ubiquitin specific protease 51 [Source:MGI Symbol;Acc:MGI:3588217]	protein_coding	0.134599	0.098025	0.00552	0.136301	0	0	0	0	748.89	9.54861	0.00318163	0.476036	up	no
ENSMUSG00000092827	Mir3091	ENSMUST00000175086	NA	NA	NA	NA	microRNA 3091 [Source:MGI Symbol;Acc:MGI:4834305]	miRNA	9.89336	7.61751	13.1652	10.1712	9.7241	14.8818	23.6158	17.5389	0.541483	-0.885013	0.00319805	0.476336	down	no
ENSMUSG00000113811	Gm47882	ENSMUST00000223012	NA	NA	NA	NA	predicted gene, 47882 [Source:MGI Symbol;Acc:MGI:6097109]	lincRNA	0.753648	0.019808	0.166055	0.545247	0.636196	0.040585	0.053915	0.10067	6.52033	2.70494	0.00321435	0.476618	up	no
ENSMUSG00000027335	Adra1d	ENSMUST00000103184	GO:0004930(G protein-coupled receptor activity);GO:0004935(adrenergic receptor activity);GO:0004937(alpha1-adrenergic receptor activity);GO:0005886(plasma membrane);GO:0007165(signal transduction);GO:0007186(G protein-coupled receptor signaling pathway);GO:0016020(membrane);GO:0016021(integral component of membrane);GO:0042802(identical protein binding);GO:0071875(adrenergic receptor signaling pa…	04020(Calcium signaling pathway);04022(cGMP-PKG signaling pathway);04080(Neuroactive ligand-receptor interaction);04261(Adrenergic signaling in cardiomyocytes);04270(Vascular smooth muscle contraction);04970(Salivary secretion)	K04137	NA	adrenergic receptor, alpha 1d [Source:MGI Symbol;Acc:MGI:106673]	protein_coding	7.7201	7.02736	5.75823	8.60224	4.29281	1.97782	4.54063	3.32975	2.03494	1.02498	0.00323785	0.477959	up	no
ENSMUSG00000102059	Gm20257	ENSMUST00000185352;ENSMUST00000188643	NA	NA	NA	NA	predicted gene, 20257 [Source:MGI Symbol;Acc:MGI:5012442]	processed_transcript;transcribed_unprocessed_pseudogene	0.862487	0.725831	0.789927	0.54084	0.94369	0.310058	0.173931	0.228628	3.25233	1.70147	0.00325783	0.47877	up	no
ENSMUSG00000001240	Ramp2	ENSMUST00000128260;ENSMUST00000138229;ENSMUST00000149585;ENSMUST00000129680;ENSMUST00000122006;ENSMUST00000151830;ENSMUST00000149006	GO:0001525(angiogenesis);GO:0001570(vasculogenesis);GO:0001605(adrenomedullin receptor activity);GO:0002040(sprouting angiogenesis);GO:0005737(cytoplasm);GO:0005886(plasma membrane);GO:0006816(calcium ion transport);GO:0006886(intracellular protein transport);GO:0007186(G protein-coupled receptor signaling pathway);GO:0007189(adenylate cyclase-activating G protein-coupled receptor signaling pathw…	04270(Vascular smooth muscle contraction);04270(Vascular smooth muscle contraction)	K08448	NA	receptor (calcitonin) activity modifying protein 2 [Source:MGI Symbol;Acc:MGI:1859650]	nonsense_mediated_decay;retained_intron;protein_coding	3.67742	5.07436	5.52429	5.63551	6.3282	5.91031	20.944	6.8088	0.46769	-1.09638	0.00328951	0.481288	down	no
ENSMUSG00000078937	Cpt1b	ENSMUST00000109313;ENSMUST00000168376;ENSMUST00000165419	GO:0004095(carnitine O-palmitoyltransferase activity);GO:0005739(mitochondrion);GO:0005741(mitochondrial outer membrane);GO:0006629(lipid metabolic process);GO:0006631(fatty acid metabolic process);GO:0006635(fatty acid beta-oxidation);GO:0009437(carnitine metabolic process);GO:0009637(response to blue light);GO:0015909(long-chain fatty acid transport);GO:0016020(membrane);GO:0016021(integral com…	00071(Fatty acid degradation);03320(PPAR signaling pathway);04152(AMPK signaling pathway);04714(Thermogenesis);04920(Adipocytokine signaling pathway);04922(Glucagon signaling pathway);04931(Insulin resistance);04931(Insulin resistance)	K19523	EC:2.3.1.21	carnitine palmitoyltransferase 1b, muscle [Source:MGI Symbol;Acc:MGI:1098297]	protein_coding;retained_intron	0.0520523	0	0.0117371	0.40316	0	0	0	0	933.898	9.86712	0.00334323	0.482748	up	no
ENSMUSG00000046958	4930432E11Rik	ENSMUST00000063585	NA	NA	NA	NA	RIKEN cDNA 4930432E11 gene [Source:MGI Symbol;Acc:MGI:3045259]	transcribed_unitary_pseudogene	0.016387	0.04009	0.009187	0.003804	0	0	0	0	138.936	7.11828	0.00334908	0.482748	up	no
ENSMUSG00000087354	4930404I05Rik	ENSMUST00000125902;ENSMUST00000154854	NA	NA	NA	NA	RIKEN cDNA 4930404I05 gene [Source:MGI Symbol;Acc:MGI:1914644]	antisense;processed_transcript	0.82996	0.407274	0.532552	0.668527	0.0706289	2.56059	1.27746	0.625131	0.337285	-1.56796	0.00338516	0.482748	down	no
ENSMUSG00000037029	Zfp146	ENSMUST00000062181;ENSMUST00000208923	GO:0003676(nucleic acid binding);GO:0003677(DNA binding);GO:0003700(DNA-binding transcription factor activity);GO:0005634(nucleus);GO:0005730(nucleolus);GO:0005829(cytosol);GO:0006355(regulation of transcription, DNA-templated);GO:0043565(sequence-specific DNA binding);GO:0046872(metal ion binding);GO:0046872(metal ion binding)	NA	NA	NA	zinc finger protein 146 [Source:MGI Symbol;Acc:MGI:1347092]	protein_coding;retained_intron	4.83609	1.50295	1.35978	2.78615	1.30449	0.441147	0.869734	1.20598	2.81051	1.49083	0.00338924	0.482748	up	no
ENSMUSG00000116757	Gm4786	ENSMUST00000231695	NA	NA	NA	NA	predicted gene 4786 [Source:MGI Symbol;Acc:MGI:3644879]	processed_pseudogene	4.71865	8.31993	7.42789	7.37456	9.60711	16.7827	11.5692	12.7668	0.546441	-0.871863	0.00338989	0.482748	down	no
ENSMUSG00000097656	Gm26712	ENSMUST00000180813	NA	NA	NA	NA	predicted gene, 26712 [Source:MGI Symbol;Acc:MGI:5477206]	transcribed_unprocessed_pseudogene	1.39904	3.74157	3.41052	1.76248	2.29839	5.25904	10.2166	5.11269	0.367547	-1.444	0.00341409	0.482748	down	no
ENSMUSG00000025013	Tll2	ENSMUST00000025986	GO:0004222(metalloendopeptidase activity);GO:0005509(calcium ion binding);GO:0005576(extracellular region);GO:0006508(proteolysis);GO:0007275(multicellular organism development);GO:0008233(peptidase activity);GO:0008237(metallopeptidase activity);GO:0008270(zinc ion binding);GO:0016787(hydrolase activity);GO:0030154(cell differentiation);GO:0046872(metal ion binding);GO:0048632(negative regulatio…	NA	NA	NA	tolloid-like 2 [Source:MGI Symbol;Acc:MGI:1346044]	protein_coding	0.260086	0.0458939	0.112015	0.106369	0.0657032	0	0.0147546	0.0335352	7.33158	2.87412	0.00341585	0.482748	up	no
ENSMUSG00000042828	Trim72	ENSMUST00000106248;ENSMUST00000081042	GO:0001778(plasma membrane repair);GO:0001786(phosphatidylserine binding);GO:0003012(muscle system process);GO:0005515(protein binding);GO:0005737(cytoplasm);GO:0005886(plasma membrane);GO:0006887(exocytosis);GO:0006900(vesicle budding from membrane);GO:0007517(muscle organ development);GO:0008270(zinc ion binding);GO:0010832(negative regulation of myotube differentiation);GO:0016020(membrane);GO…	NA	K12036	NA	tripartite motif-containing 72 [Source:MGI Symbol;Acc:MGI:3612190]	protein_coding	0.408059	0.505874	0.440296	0.485017	0.513077	0.181205	0.220902	0.171917	2.45877	1.29794	0.00341629	0.482748	up	no
ENSMUSG00000093559	Gm20705	ENSMUST00000177278	NA	NA	NA	NA	predicted gene 20705 [Source:MGI Symbol;Acc:MGI:5313152]	sense_intronic	0.033961	0.20351	0.026751	0.043758	0.067329	0	0	0.001317	170.984	7.41771	0.00345764	0.485871	up	no
ENSMUSG00000029188	Slc34a2	ENSMUST00000094787	GO:0001701(in utero embryonic development);GO:0005436(sodium:phosphate symporter activity);GO:0005886(plasma membrane);GO:0005903(brush border);GO:0006811(ion transport);GO:0006814(sodium ion transport);GO:0006817(phosphate ion transport);GO:0015293(symporter activity);GO:0016020(membrane);GO:0016021(integral component of membrane);GO:0016324(apical plasma membrane);GO:0019904(protein domain spec…	04928(Parathyroid hormone synthesis, secretion and action);04978(Mineral absorption)	K14683	NA	solute carrier family 34 (sodium phosphate), member 2 [Source:MGI Symbol;Acc:MGI:1342284]	protein_coding	0.3098	0	0.0257716	0	0.0145748	0	0	0	700.293	9.45182	0.00346778	0.485871	up	no
ENSMUSG00000024697	Gna14	ENSMUST00000025602	GO:0000166(nucleotide binding);GO:0001508(action potential);GO:0001664(G protein-coupled receptor binding);GO:0003924(GTPase activity);GO:0005525(GTP binding);GO:0005834(heterotrimeric G-protein complex);GO:0007165(signal transduction);GO:0007186(G protein-coupled receptor signaling pathway);GO:0007188(adenylate cyclase-modulating G protein-coupled receptor signaling pathway);GO:0019001(guanyl nu…	04020(Calcium signaling pathway);05142(Chagas disease (American trypanosomiasis));05146(Amoebiasis)	K04636	NA	guanine nucleotide binding protein, alpha 14 [Source:MGI Symbol;Acc:MGI:95769]	protein_coding	0.083759	0.0306131	0.0769682	0.0139456	1.46582	0	0.0142474	0.0439484	17.2291	4.10678	0.00353286	0.492902	up	no
ENSMUSG00000026778	Prkcq	ENSMUST00000028118;ENSMUST00000114853;ENSMUST00000195207;ENSMUST00000192461	GO:0000166(nucleotide binding);GO:0001772(immunological synapse);GO:0002376(immune system process);GO:0004672(protein kinase activity);GO:0004674(protein serine/threonine kinase activity);GO:0004697(protein kinase C activity);GO:0004698(calcium-dependent protein kinase C activity);GO:0005515(protein binding);GO:0005524(ATP binding);GO:0005634(nucleus);GO:0005737(cytoplasm);GO:0005886(plasma membr…	04064(NF-kappa B signaling pathway);04140(Autophagy - animal);04270(Vascular smooth muscle contraction);04658(Th1 and Th2 cell differentiation);04659(Th17 cell differentiation);04660(T cell receptor signaling pathway);04750(Inflammatory mediator regulation of TRP channels);04920(Adipocytokine signaling pathway);04931(Insulin resistance);04931(Insulin resistance)	K18052	EC:2.7.11.13	protein kinase C, theta [Source:MGI Symbol;Acc:MGI:97601]	protein_coding;retained_intron	2.30056	1.55756	1.57118	1.7223	1.40434	0.913253	1.01392	1.1858	1.64909	0.72167	0.00361804	0.500288	up	no
ENSMUSG00000029209	Gnpda2	ENSMUST00000120789;ENSMUST00000139632;ENSMUST00000154018;ENSMUST00000173927;ENSMUST00000031117;ENSMUST00000153536;ENSMUST00000166298	GO:0004342(glucosamine-6-phosphate deaminase activity);GO:0005737(cytoplasm);GO:0005975(carbohydrate metabolic process);GO:0006043(glucosamine catabolic process);GO:0006044(N-acetylglucosamine metabolic process);GO:0006046(N-acetylglucosamine catabolic process);GO:0006048(UDP-N-acetylglucosamine biosynthetic process);GO:0016787(hydrolase activity);GO:0019262(N-acetylneuraminate catabolic process)…	00520(Amino sugar and nucleotide sugar metabolism);00520(Amino sugar and nucleotide sugar metabolism)	K02564	EC:3.5.99.6	glucosamine-6-phosphate deaminase 2 [Source:MGI Symbol;Acc:MGI:1915230]	protein_coding;nonsense_mediated_decay;retained_intron	2.77244	0.796364	0.85766	0.701542	0.391798	0.353421	0.335722	0.334936	3.23401	1.69332	0.00362166	0.500288	up	no
ENSMUSG00000058173	Smco4	ENSMUST00000215907;ENSMUST00000045620	GO:0003674(molecular_function);GO:0005575(cellular_component);GO:0008150(biological_process);GO:0016020(membrane);GO:0016021(integral component of membrane);GO:0016021(integral component of membrane)	NA	NA	NA	single-pass membrane protein with coiled-coil domains 4 [Source:MGI Symbol;Acc:MGI:3039636]	protein_coding	2.42986	2.27494	1.78486	2.23383	2.04967	2.71427	5.21105	2.79955	0.602702	-0.730482	0.0036312	0.500288	down	no
ENSMUSG00000015314	Slamf6	ENSMUST00000195656;ENSMUST00000171330;ENSMUST00000193311;ENSMUST00000194924	GO:0001779(natural killer cell differentiation);GO:0001787(natural killer cell proliferation);GO:0002250(adaptive immune response);GO:0002376(immune system process);GO:0005886(plasma membrane);GO:0005887(integral component of plasma membrane);GO:0016020(membrane);GO:0016021(integral component of membrane);GO:0032729(positive regulation of interferon-gamma production);GO:0032740(positive regulatio…	NA	K16852	NA	SLAM family member 6 [Source:MGI Symbol;Acc:MGI:1353620]	protein_coding;retained_intron	0.057255	0.0369894	0.0186663	0.0346001	0.370697	0.0102008	0	0.0187214	10.7504	3.42632	0.00366672	0.503086	up	no
ENSMUSG00000048562	Sp8	ENSMUST00000063918;ENSMUST00000223305	GO:0000976(transcription regulatory region sequence-specific DNA binding);GO:0000981(DNA-binding transcription factor activity, RNA polymerase II-specific);GO:0003676(nucleic acid binding);GO:0003677(DNA binding);GO:0005634(nucleus);GO:0009953(dorsal/ventral pattern formation);GO:0009954(proximal/distal pattern formation);GO:0030326(embryonic limb morphogenesis);GO:0045944(positive regulation of …	NA	K09198	NA	trans-acting transcription factor 8 [Source:MGI Symbol;Acc:MGI:2443471]	protein_coding	0.230946	0.132226	0.0938828	0.0339416	0.149589	0.021997	0.0107725	0.0415959	5.16841	2.36972	0.00370798	0.505042	up	no
ENSMUSG00000094410	Gm38394	ENSMUST00000179598	GO:0000122(negative regulation of transcription by RNA polymerase II);GO:0001835(blastocyst hatching);GO:0003674(molecular_function);GO:0003677(DNA binding);GO:0005634(nucleus);GO:0005730(nucleolus);GO:0045892(negative regulation of transcription, DNA-templated);GO:0046872(metal ion binding);GO:0046983(protein dimerization activity)	NA	NA	NA	predicted gene, 38394 [Source:MGI Symbol;Acc:MGI:5614057]	protein_coding	0.61552	0.355543	0.322677	0.572439	0.799131	1.79486	0.633893	0.910299	0.478934	-1.0621	0.00371152	0.505042	down	no
ENSMUSG00000104309	Gm5846	ENSMUST00000193146	NA	NA	NA	NA	predicted gene 5846 [Source:MGI Symbol;Acc:MGI:3643624]	processed_pseudogene	1.36667	1.00551	1.82189	1.67152	1.13645	0.598729	0.711184	0.657708	2.13518	1.09436	0.00379144	0.512459	up	no
ENSMUSG00000085505	Gm12868	ENSMUST00000143801	NA	NA	NA	NA	predicted gene 12868 [Source:MGI Symbol;Acc:MGI:3651004]	antisense	0.22825	0.630787	0.421756	0.291297	0	0	0	0	3144.18	11.6185	0.00382884	0.512459	up	no
ENSMUSG00000089875	Etohd2	ENSMUST00000162450;ENSMUST00000163053;ENSMUST00000225619	NA	NA	NA	NA	ethanol decreased 2 [Source:MGI Symbol;Acc:MGI:1261417]	antisense	0.400817	0.315567	0.613958	0.346016	0.427501	1.30038	0.68262	0.52892	0.502529	-0.992721	0.00383261	0.512459	down	no
ENSMUSG00000085037	4933421O10Rik	ENSMUST00000155691	NA	NA	NA	NA	RIKEN cDNA 4933421O10 gene [Source:MGI Symbol;Acc:MGI:1918323]	processed_transcript	1.1059	0.781521	0.874185	1.17716	0.921575	1.12282	1.41392	1.377	0.745121	-0.424453	0.00387302	0.512459	down	no
ENSMUSG00000086806	Gm13054	ENSMUST00000154192	NA	NA	NA	NA	predicted gene 13054 [Source:MGI Symbol;Acc:MGI:3702728]	antisense	0.730086	0.629595	0.416835	0.45473	0.602294	0.864645	1.52779	1.25544	0.466058	-1.10142	0.00387389	0.512459	down	no
ENSMUSG00000097006	9530082P21Rik	ENSMUST00000181605;ENSMUST00000181291;ENSMUST00000180547	NA	NA	NA	NA	RIKEN cDNA 9530082P21 gene [Source:MGI Symbol;Acc:MGI:3603340]	antisense	2.00592	6.41686	4.55313	4.20594	6.41677	9.40656	12.4692	8.30662	0.46912	-1.09197	0.0038767	0.512459	down	no
ENSMUSG00000054426	A930005H10Rik	ENSMUST00000188260;ENSMUST00000185424;ENSMUST00000191182;ENSMUST00000185681;ENSMUST00000185512;ENSMUST00000067500;ENSMUST00000187055	NA	NA	NA	NA	RIKEN cDNA A930005H10 gene [Source:MGI Symbol;Acc:MGI:1915411]	antisense;retained_intron;processed_transcript	2.89472	3.32226	4.92958	3.97946	5.31831	5.76852	7.16466	7.00733	0.61516	-0.700967	0.00388629	0.512459	down	no
ENSMUSG00000063529	Stmnd1	ENSMUST00000076622	GO:0005737(cytoplasm);GO:0007019(microtubule depolymerization);GO:0015631(tubulin binding);GO:0031110(regulation of microtubule polymerization or depolymerization);GO:0031175(neuron projection development);GO:0043005(neuron projection);GO:0051493(regulation of cytoskeleton organization)	NA	NA	NA	stathmin domain containing 1 [Source:MGI Symbol;Acc:MGI:2686420]	protein_coding	0.161355	0.596568	0	0.126958	0	0	0	0	1769.76	10.7893	0.00389001	0.512459	up	no
ENSMUSG00000087249	Gm16062	ENSMUST00000151825	NA	NA	NA	NA	predicted gene 16062 [Source:MGI Symbol;Acc:MGI:3802162]	antisense	1.7971	2.22206	3.52351	2.40599	2.32725	4.88538	4.11272	3.96946	0.567998	-0.816043	0.00400113	0.525006	down	no
ENSMUSG00000037262	Kin	ENSMUST00000042512;ENSMUST00000142599;ENSMUST00000142773	GO:0003677(DNA binding);GO:0003690(double-stranded DNA binding);GO:0003723(RNA binding);GO:0005634(nucleus);GO:0005654(nucleoplasm);GO:0005737(cytoplasm);GO:0006260(DNA replication);GO:0006281(DNA repair);GO:0006310(DNA recombination);GO:0006397(mRNA processing);GO:0006974(cellular response to DNA damage stimulus);GO:0016363(nuclear matrix);GO:0032991(protein-containing complex);GO:0043231(intrac…	NA	K13102	NA	Kin17 DNA and RNA binding protein [Source:MGI Symbol;Acc:MGI:96676]	protein_coding;processed_transcript	5.84026	4.01984	4.3605	5.49975	3.75243	2.66432	2.83705	3.01375	1.65396	0.725924	0.00403218	0.525831	up	no
ENSMUSG00000097187	Gm19426	ENSMUST00000181711	NA	NA	NA	NA	predicted gene, 19426 [Source:MGI Symbol;Acc:MGI:5011611]	protein_coding	0.850011	1.35163	1.75988	0.781956	1.88387	2.86257	3.04369	2.87068	0.453051	-1.14225	0.00403923	0.525831	down	no
ENSMUSG00000006494	Pdk1	ENSMUST00000006669;ENSMUST00000148249;ENSMUST00000129887;ENSMUST00000134362	GO:0000166(nucleotide binding);GO:0004672(protein kinase activity);GO:0004674(protein serine/threonine kinase activity);GO:0004740(pyruvate dehydrogenase (acetyl-transferring) kinase activity);GO:0005524(ATP binding);GO:0005654(nucleoplasm);GO:0005730(nucleolus);GO:0005739(mitochondrion);GO:0005759(mitochondrial matrix);GO:0005886(plasma membrane);GO:0005967(mitochondrial pyruvate dehydrogenase c…	04066(HIF-1 signaling pathway);04360(Axon guidance);05230(Central carbon metabolism in cancer);05230(Central carbon metabolism in cancer)	K12077	EC:2.7.11.2	pyruvate dehydrogenase kinase, isoenzyme 1 [Source:MGI Symbol;Acc:MGI:1926119]	protein_coding;processed_transcript	2.44011	1.42751	1.41271	1.92117	1.2205	0.861295	1.01874	0.981908	1.76566	0.820204	0.00410425	0.530337	up	no
ENSMUSG00000062488	Ifit3b	ENSMUST00000076249	GO:0003723(RNA binding);GO:0005515(protein binding);GO:0005737(cytoplasm);GO:0005739(mitochondrion);GO:0005829(cytosol);GO:0035457(cellular response to interferon-alpha);GO:0042802(identical protein binding);GO:0051607(defense response to virus)	NA	NA	NA	interferon-induced protein with tetratricopeptide repeats 3B [Source:MGI Symbol;Acc:MGI:3698419]	protein_coding	3.00106	3.34729	2.23949	4.08022	1.85875	1.22185	1.30123	1.65632	2.08549	1.06038	0.00410592	0.530337	up	no
ENSMUSG00000086544	Chn1os3	ENSMUST00000147420;ENSMUST00000149231	NA	NA	NA	NA	chimerin 1, opposite strand 3 [Source:MGI Symbol;Acc:MGI:3705094]	antisense	0.642644	0.09328	0.17916	0.201626	0.207207	0.0760082	0.0589742	0.0258066	4.94032	2.30461	0.00420664	0.539262	up	no
ENSMUSG00000046101	Mcmdc2	ENSMUST00000171802;ENSMUST00000140948;ENSMUST00000052843	GO:0000727(double-strand break repair via break-induced replication);GO:0003688(DNA replication origin binding);GO:0003697(single-stranded DNA binding);GO:0005634(nucleus);GO:0006267(pre-replicative complex assembly involved in nuclear cell cycle DNA replication);GO:0006268(DNA unwinding involved in DNA replication);GO:0006271(DNA strand elongation involved in DNA replication);GO:0006281(DNA repa…	NA	NA	NA	minichromosome maintenance domain containing 2 [Source:MGI Symbol;Acc:MGI:3045334]	protein_coding	0.015501	0.00901102	0.00754982	0.0137209	0.0334838	0	0	0	158.533	7.30864	0.00422323	0.539262	up	no
ENSMUSG00000021676	Iqgap2	ENSMUST00000068603;ENSMUST00000238783	GO:0005515(protein binding);GO:0005516(calmodulin binding);GO:0005547(phosphatidylinositol-3,4,5-trisphosphate binding);GO:0005737(cytoplasm);GO:0005874(microtubule);GO:0005902(microvillus);GO:0007165(signal transduction);GO:0009986(cell surface);GO:0017016(Ras GTPase binding);GO:0017048(Rho GTPase binding);GO:0030027(lamellipodium);GO:0030175(filopodium);GO:0032956(regulation of actin cytoskelet…	04810(Regulation of actin cytoskeleton);04810(Regulation of actin cytoskeleton)	K05767	NA	IQ motif containing GTPase activating protein 2 [Source:MGI Symbol;Acc:MGI:2449975]	protein_coding;retained_intron	1.03394	0.87834	0.070384	0.0576052	0.0829242	0.0401235	0.0179412	0	21.9396	4.45547	0.00422394	0.539262	up	no
ENSMUSG00000020848	Doc2b	ENSMUST00000021209	GO:0005509(calcium ion binding);GO:0005515(protein binding);GO:0005544(calcium-dependent phospholipid binding);GO:0005737(cytoplasm);GO:0005886(plasma membrane);GO:0008104(protein localization);GO:0016020(membrane);GO:0019905(syntaxin binding);GO:0031201(SNARE complex);GO:0031340(positive regulation of vesicle fusion);GO:0032024(positive regulation of insulin secretion);GO:0045956(positive regula…	NA	K19917	NA	double C2, beta [Source:MGI Symbol;Acc:MGI:1100497]	protein_coding	4.79086	3.06204	1.4672	2.89477	1.67104	1.07079	1.23747	1.2973	2.31075	1.20836	0.00425037	0.540548	up	no
ENSMUSG00000117874	Gm50318	ENSMUST00000235292	NA	NA	NA	NA	predicted gene, 50318 [Source:MGI Symbol;Acc:MGI:6303177]	nonsense_mediated_decay	0	0	0	0.045946	0	0.299519	0.171334	0.248613	0.0383168	-4.70588	0.00429742	0.544221	down	no
ENSMUSG00000023078	Cxcl13	ENSMUST00000023840	GO:0002518(lymphocyte chemotaxis across high endothelial venule);GO:0005125(cytokine activity);GO:0005576(extracellular region);GO:0005615(extracellular space);GO:0006935(chemotaxis);GO:0006952(defense response);GO:0006954(inflammatory response);GO:0006955(immune response);GO:0007165(signal transduction);GO:0007166(cell surface receptor signaling pathway);GO:0007204(positive regulation of cytosol…	04060(Cytokine-cytokine receptor interaction);04062(Chemokine signaling pathway)	K10032	NA	chemokine (C-X-C motif) ligand 13 [Source:MGI Symbol;Acc:MGI:1888499]	protein_coding	0.547141	0.083279	0.039257	0.077968	0	0	0	0	1495.29	10.5462	0.00431216	0.544221	up	no
ENSMUSG00000037638	Zbtb42	ENSMUST00000169593	GO:0000122(negative regulation of transcription by RNA polymerase II);GO:0003676(nucleic acid binding);GO:0003677(DNA binding);GO:0005515(protein binding);GO:0005634(nucleus);GO:0005654(nucleoplasm);GO:0005737(cytoplasm);GO:0005886(plasma membrane);GO:0006974(cellular response to DNA damage stimulus);GO:0007517(muscle organ development);GO:0046872(metal ion binding)	NA	NA	NA	zinc finger and BTB domain containing 42 [Source:MGI Symbol;Acc:MGI:3644133]	protein_coding	0.297329	0.223875	0.325086	0.310927	0.149219	0.373128	0.549941	0.476553	0.560053	-0.836365	0.00440787	0.552311	down	no
ENSMUSG00000105039	Gm32585	ENSMUST00000198586	NA	NA	NA	NA	predicted gene, 32585 [Source:MGI Symbol;Acc:MGI:5591744]	lincRNA	0	0	0	0	0	0.055127	0.5595	0.052992	0.000449358	-11.1198	0.00440967	0.552311	down	no
ENSMUSG00000094800	Gm9780	ENSMUST00000184915;ENSMUST00000184272	GO:0003674(molecular_function);GO:0005575(cellular_component);GO:0005576(extracellular region);GO:0008150(biological_process);GO:0008150(biological_process)	NA	NA	NA	predicted gene 9780 [Source:MGI Symbol;Acc:MGI:3710532]	protein_coding	1.10336	2.00668	1.71099	2.04932	2.30595	2.77524	3.23728	4.10833	0.544003	-0.878313	0.00450551	0.562186	down	no
ENSMUSG00000038690	Atp5j2	ENSMUST00000161741;ENSMUST00000162360;ENSMUST00000161845;ENSMUST00000200584;ENSMUST00000037056	GO:0000276(mitochondrial proton-transporting ATP synthase complex, coupling factor F(o));GO:0005739(mitochondrion);GO:0005743(mitochondrial inner membrane);GO:0005753(mitochondrial proton-transporting ATP synthase complex);GO:0006754(ATP biosynthetic process);GO:0006811(ion transport);GO:0016020(membrane);GO:0016021(integral component of membrane);GO:0042776(mitochondrial ATP synthesis coupled pr…	00190(Oxidative phosphorylation);04714(Thermogenesis);04714(Thermogenesis)	K02130	NA	ATP synthase, H+ transporting, mitochondrial F0 complex, subunit F2 [Source:MGI Symbol;Acc:MGI:1927558]	protein_coding;nonsense_mediated_decay;retained_intron	33.9551	40.9993	50.3728	42.9926	60.6381	69.7395	74.8902	68.2005	0.645466	-0.631586	0.00455974	0.566814	down	no
ENSMUSG00000066090	Insl5	ENSMUST00000084382;ENSMUST00000106869	GO:0001664(G protein-coupled receptor binding);GO:0005179(hormone activity);GO:0005576(extracellular region);GO:0007165(signal transduction);GO:0062023(collagen-containing extracellular matrix);GO:2000253(positive regulation of feeding behavior);GO:2000253(positive regulation of feeding behavior)	04080(Neuroactive ligand-receptor interaction);04926(Relaxin signaling pathway);04926(Relaxin signaling pathway)	K22001	NA	insulin-like 5 [Source:MGI Symbol;Acc:MGI:1346085]	protein_coding	1.94416	1.08563	1.12306	1.24971	1.12297	1.88861	3.26951	1.81664	0.561356	-0.833013	0.00473815	0.58477	down	no
ENSMUSG00000040899	Ccr6	ENSMUST00000164411;ENSMUST00000231545;ENSMUST00000097418	GO:0002523(leukocyte migration involved in inflammatory response);GO:0004930(G protein-coupled receptor activity);GO:0004950(chemokine receptor activity);GO:0005515(protein binding);GO:0005886(plasma membrane);GO:0006935(chemotaxis);GO:0006955(immune response);GO:0007165(signal transduction);GO:0007186(G protein-coupled receptor signaling pathway);GO:0007204(positive regulation of cytosolic calci…	04060(Cytokine-cytokine receptor interaction);04062(Chemokine signaling pathway);04062(Chemokine signaling pathway)	K04181	NA	chemokine (C-C motif) receptor 6 [Source:MGI Symbol;Acc:MGI:1333797]	protein_coding	0.285626	0	0	0.157447	0.0935407	0	0	0	1073.23	10.0677	0.00473956	0.58477	up	no
ENSMUSG00000021879	Dnah12	ENSMUST00000022433	GO:0000166(nucleotide binding);GO:0003774(motor activity);GO:0003777(microtubule motor activity);GO:0005524(ATP binding);GO:0005737(cytoplasm);GO:0005856(cytoskeleton);GO:0005929(cilium);GO:0007018(microtubule-based movement);GO:0030286(dynein complex);GO:0042995(cell projection)	05016(Huntington disease)	K10408	NA	dynein, axonemal, heavy chain 12 [Source:MGI Symbol;Acc:MGI:107720]	protein_coding	0.025335	0.027445	0.002799	0	0.161526	0	0.004074	0	31.9742	4.99884	0.0047747	0.58479	up	no
ENSMUSG00000071866	Ppia	ENSMUST00000090749;ENSMUST00000155824;ENSMUST00000137829;ENSMUST00000132846;ENSMUST00000135789	GO:0000187(activation of MAPK activity);GO:0000413(protein peptidyl-prolyl isomerization);GO:0001933(negative regulation of protein phosphorylation);GO:0001934(positive regulation of protein phosphorylation);GO:0003755(peptidyl-prolyl cis-trans isomerase activity);GO:0005178(integrin binding);GO:0005515(protein binding);GO:0005576(extracellular region);GO:0005615(extracellular space);GO:0005634(n…	04217(Necroptosis);04217(Necroptosis)	K03767	EC:5.2.1.8	peptidylprolyl isomerase A [Source:MGI Symbol;Acc:MGI:97749]	nonsense_mediated_decay;retained_intron;protein_coding	191.879	131.141	217.276	228.419	200.38	191.617	288.145	336.418	0.712413	-0.489214	0.00477509	0.58479	down	no
ENSMUSG00000078190	Dnm3os	ENSMUST00000178978;ENSMUST00000139662	NA	NA	NA	NA	dynamin 3, opposite strand [Source:MGI Symbol;Acc:MGI:3052332]	antisense	0.0895358	0.0897724	0.0746963	0.0324944	0.0572556	0.151797	0.11871	0.215123	0.424712	-1.23544	0.00483572	0.590029	down	no
ENSMUSG00000014850	Msh3	ENSMUST00000022220;ENSMUST00000191550;ENSMUST00000191304;ENSMUST00000190462;ENSMUST00000185852;ENSMUST00000186392;ENSMUST00000191509;ENSMUST00000189376;ENSMUST00000187831;ENSMUST00000186878;ENSMUST00000187424	GO:0000166(nucleotide binding);GO:0003677(DNA binding);GO:0003697(single-stranded DNA binding);GO:0005524(ATP binding);GO:0005634(nucleus);GO:0006281(DNA repair);GO:0006298(mismatch repair);GO:0006974(cellular response to DNA damage stimulus);GO:0019899(enzyme binding);GO:0030983(mismatched DNA binding);GO:0032139(dinucleotide insertion or deletion binding);GO:0032142(single guanine insertion bin…	01524(Platinum drug resistance);03430(Mismatch repair);05200(Pathways in cancer);05210(Colorectal cancer);05210(Colorectal cancer)	K08736	NA	mutS homolog 3 [Source:MGI Symbol;Acc:MGI:109519]	protein_coding;nonsense_mediated_decay;retained_intron;processed_transcript	0.751123	0.626831	0.562317	0.583061	0.468697	0.332772	0.272749	0.383529	1.81509	0.860044	0.00489287	0.594808	up	no
ENSMUSG00000117437	Gm33727	ENSMUST00000234604	NA	NA	NA	NA	predicted gene, 33727 [Source:MGI Symbol;Acc:MGI:5592886]	lincRNA	2.58437	2.47885	3.35129	2.95286	2.35302	3.0298	8.15077	4.33814	0.530472	-0.914653	0.00495488	0.597659	down	no
ENSMUSG00000036372	Tmem258	ENSMUST00000127878;ENSMUST00000153854;ENSMUST00000040372;ENSMUST00000166412	GO:0003674(molecular_function);GO:0005783(endoplasmic reticulum);GO:0006486(protein glycosylation);GO:0006487(protein N-linked glycosylation);GO:0016020(membrane);GO:0016021(integral component of membrane);GO:0032991(protein-containing complex);GO:0034998(oligosaccharyltransferase I complex);GO:0043227(membrane-bounded organelle);GO:0043227(membrane-bounded organelle)	NA	NA	NA	transmembrane protein 258 [Source:MGI Symbol;Acc:MGI:1916288]	retained_intron;processed_transcript;protein_coding	14.6017	19.3107	19.1572	19.0328	29.1982	30.9414	34.9636	32.7998	0.615779	-0.699514	0.00495954	0.597659	down	no
ENSMUSG00000113047	Gm47469	ENSMUST00000221408;ENSMUST00000222092	NA	NA	NA	NA	predicted gene, 47469 [Source:MGI Symbol;Acc:MGI:6096437]	lincRNA	0.280058	0	0.0301003	0.0399785	0.0642057	0	0	0	828.686	9.69468	0.00497055	0.597659	up	no
ENSMUSG00000057176	Ccdc189	ENSMUST00000072155;ENSMUST00000205850;ENSMUST00000206891;ENSMUST00000205839;ENSMUST00000206220	GO:0003674(molecular_function);GO:0005575(cellular_component);GO:0008150(biological_process);GO:0008150(biological_process)	NA	NA	NA	coiled-coil domain containing 189 [Source:MGI Symbol;Acc:MGI:2685012]	protein_coding;retained_intron	2.33197	1.37468	2.68096	2.25624	2.52996	3.03385	3.89556	2.89619	0.682328	-0.551463	0.0050185	0.601238	down	no
ENSMUSG00000046634	Pkd1l1	ENSMUST00000154153	GO:0005262(calcium channel activity);GO:0005515(protein binding);GO:0005929(cilium);GO:0016020(membrane);GO:0016021(integral component of membrane);GO:0034704(calcium channel complex);GO:0070588(calcium ion transmembrane transport);GO:0097730(non-motile cilium)	NA	K04987	NA	polycystic kidney disease 1 like 1 [Source:MGI Symbol;Acc:MGI:2156538]	protein_coding	0.0164606	0	0.0147726	0.0206716	0.0332068	0	0	0	170.223	7.41128	0.0050829	0.606755	up	no
ENSMUSG00000029819	Npy	ENSMUST00000031843	GO:0001664(G protein-coupled receptor binding);GO:0001878(response to yeast);GO:0005179(hormone activity);GO:0005184(neuropeptide hormone activity);GO:0005576(extracellular region);GO:0005615(extracellular space);GO:0005737(cytoplasm);GO:0005794(Golgi apparatus);GO:0007218(neuropeptide signaling pathway);GO:0007631(feeding behavior);GO:0008217(regulation of blood pressure);GO:0008343(adult feedin…	04024(cAMP signaling pathway);04080(Neuroactive ligand-receptor interaction);04920(Adipocytokine signaling pathway);04923(Regulation of lipolysis in adipocytes);05034(Alcoholism)	K05232	NA	neuropeptide Y [Source:MGI Symbol;Acc:MGI:97374]	protein_coding	27.6032	24.936	31.8128	31.2874	33.7076	33.1135	41.5423	45.5912	0.7452	-0.4243	0.00512309	0.60682	down	no
ENSMUSG00000097756	A730056A06Rik	ENSMUST00000181299;ENSMUST00000206959	NA	NA	NA	NA	RIKEN cDNA A730056A06 gene [Source:MGI Symbol;Acc:MGI:2442718]	antisense	0.924828	0.63879	0.479094	0.737987	0.721876	0.359925	0.318645	0.194786	2.40629	1.26681	0.00512523	0.60682	up	no
ENSMUSG00000063568	Jazf1	ENSMUST00000074541;ENSMUST00000136250	GO:0000122(negative regulation of transcription by RNA polymerase II);GO:0001650(fibrillar center);GO:0003676(nucleic acid binding);GO:0003714(transcription corepressor activity);GO:0005634(nucleus);GO:0005654(nucleoplasm);GO:0005829(cytosol);GO:0006629(lipid metabolic process);GO:0017053(transcriptional repressor complex);GO:0046872(metal ion binding);GO:0046872(metal ion binding)	NA	K19495	NA	JAZF zinc finger 1 [Source:MGI Symbol;Acc:MGI:2141450]	protein_coding;processed_transcript	3.68342	1.86869	1.45406	1.53854	0.897421	0.740419	0.775082	0.769784	2.47902	1.30977	0.0051385	0.60682	up	no
ENSMUSG00000071636	Rimbp3	ENSMUST00000169803	GO:0002177(manchette);GO:0005515(protein binding);GO:0005634(nucleus);GO:0005737(cytoplasm);GO:0005856(cytoskeleton);GO:0007283(spermatogenesis);GO:0007286(spermatid development);GO:0009566(fertilization);GO:0030154(cell differentiation);GO:0030156(benzodiazepine receptor binding);GO:0045202(synapse)	NA	NA	NA	RIMS binding protein 3 [Source:MGI Symbol;Acc:MGI:2685449]	protein_coding	0.220028	0.212226	0.291344	0.26811	0.214574	0.109693	0.081719	0.122554	2.30525	1.20492	0.00517698	0.608902	up	no
ENSMUSG00000116551	Gm41517	ENSMUST00000232522	NA	NA	NA	NA	predicted gene, 41517 [Source:MGI Symbol;Acc:MGI:5624402]	lincRNA	0.159356	0	0.205864	0.366121	0.262894	0	0	0	1988.47	10.9574	0.00519296	0.608902	up	no
ENSMUSG00000030862	Cpxm2	ENSMUST00000033149;ENSMUST00000209155;ENSMUST00000127039;ENSMUST00000150405	GO:0004181(metallocarboxypeptidase activity);GO:0005576(extracellular region);GO:0006508(proteolysis);GO:0008270(zinc ion binding);GO:0008270(zinc ion binding)	NA	K08639	NA	carboxypeptidase X 2 (M14 family) [Source:MGI Symbol;Acc:MGI:1926006]	protein_coding;retained_intron	1.10394	0.992301	0.583529	0.569047	0.455671	0.206306	0.364602	0.376743	2.34548	1.22988	0.00527411	0.613033	up	no
ENSMUSG00000020801	Med31	ENSMUST00000021157;ENSMUST00000129264	GO:0000151(ubiquitin ligase complex);GO:0003712(transcription coregulator activity);GO:0005515(protein binding);GO:0005634(nucleus);GO:0005654(nucleoplasm);GO:0006355(regulation of transcription, DNA-templated);GO:0006357(regulation of transcription by RNA polymerase II);GO:0016567(protein ubiquitination);GO:0016592(mediator complex);GO:0048147(negative regulation of fibroblast proliferation);GO:…	NA	K15153	NA	mediator complex subunit 31 [Source:MGI Symbol;Acc:MGI:1914529]	protein_coding;retained_intron	4.61968	4.79034	5.91892	5.73323	5.35686	5.88187	8.33044	7.41775	0.732842	-0.448426	0.00531698	0.613033	down	no
ENSMUSG00000024388	Myo7b	ENSMUST00000134663	GO:0000146(microfilament motor activity);GO:0000166(nucleotide binding);GO:0003774(motor activity);GO:0003779(actin binding);GO:0005515(protein binding);GO:0005524(ATP binding);GO:0005737(cytoplasm);GO:0005856(cytoskeleton);GO:0005902(microvillus);GO:0005903(brush border);GO:0007015(actin filament organization);GO:0007423(sensory organ development);GO:0007605(sensory perception of sound);GO:00156…	NA	K21868	NA	myosin VIIB [Source:MGI Symbol;Acc:MGI:107709]	protein_coding	0	0	0	0	0	0.00692344	0.031918	0.0228251	0.00486488	-7.68338	0.00532429	0.613033	down	no
ENSMUSG00000098369	Gm2274	ENSMUST00000184539	NA	NA	NA	NA	predicted gene 2274 [Source:MGI Symbol;Acc:MGI:3780444]	unprocessed_pseudogene	8.23975	6.06855	5.68377	5.03627	4.21737	2.12379	1.63342	4.00286	2.26125	1.17712	0.00532868	0.613033	up	no
ENSMUSG00000038147	Cd84	ENSMUST00000155802;ENSMUST00000042302;ENSMUST00000135386;ENSMUST00000136479	GO:0005886(plasma membrane);GO:0016020(membrane);GO:0016021(integral component of membrane);GO:0032685(negative regulation of granulocyte macrophage colony-stimulating factor production);GO:0032701(negative regulation of interleukin-18 production);GO:0033004(negative regulation of mast cell activation);GO:0042802(identical protein binding);GO:0043231(intracellular membrane-bounded organelle);GO:0…	NA	K06511	NA	CD84 antigen [Source:MGI Symbol;Acc:MGI:1336885]	protein_coding	0.701952	0.563368	0.35068	0.405808	0.295542	0.209091	0.22442	0.18927	2.23258	1.15871	0.00534691	0.613033	up	no
ENSMUSG00000078612	Fyb2	ENSMUST00000106803	GO:0001772(immunological synapse);GO:0003674(molecular_function);GO:0005515(protein binding);GO:0005886(plasma membrane);GO:0007229(integrin-mediated signaling pathway);GO:0016020(membrane);GO:0033627(cell adhesion mediated by integrin);GO:0045121(membrane raft);GO:0050852(T cell receptor signaling pathway);GO:0072659(protein localization to plasma membrane)	NA	NA	NA	FYN binding protein 2 [Source:MGI Symbol;Acc:MGI:2685466]	protein_coding	0.029373	0.152458	0.023534	0.012888	0	0	0	0	436.506	8.76986	0.00534785	0.613033	up	no
ENSMUSG00000082588	Gm15443	ENSMUST00000118947	NA	NA	NA	NA	predicted gene 15443 [Source:MGI Symbol;Acc:MGI:3642525]	processed_pseudogene	0.70541	0.165155	0.26688	0.116801	0.213845	0	0	0.061496	14.3238	3.84034	0.00535796	0.613033	up	no
ENSMUSG00000069516	Lyz2	ENSMUST00000092163	GO:0000137(Golgi cis cisterna);GO:0003796(lysozyme activity);GO:0003824(catalytic activity);GO:0005576(extracellular region);GO:0005615(extracellular space);GO:0005737(cytoplasm);GO:0005788(endoplasmic reticulum lumen);GO:0005795(Golgi stack);GO:0005902(microvillus);GO:0008152(metabolic process);GO:0016787(hydrolase activity);GO:0016798(hydrolase activity, acting on glycosyl bonds);GO:0019835(cyt…	04970(Salivary secretion)	K13915	EC:3.2.1.17	lysozyme 2 [Source:MGI Symbol;Acc:MGI:96897]	protein_coding	33.9966	18.5877	10.7311	19.3107	9.31311	8.0954	7.42221	8.07384	2.33829	1.22545	0.00546445	0.623061	up	no
ENSMUSG00000050299	Gm9843	ENSMUST00000052867	NA	NA	NA	NA	predicted gene 9843 [Source:MGI Symbol;Acc:MGI:3708621]	processed_pseudogene	5.92502	14.7716	17.8322	13.3353	19.9798	28.6366	32.5805	25.8357	0.495175	-1.01399	0.00548669	0.623079	down	no
ENSMUSG00000079415	Cntf	ENSMUST00000112933	GO:0005125(cytokine activity);GO:0005127(ciliary neurotrophic factor receptor binding);GO:0005138(interleukin-6 receptor binding);GO:0005615(extracellular space);GO:0005634(nucleus);GO:0005737(cytoplasm);GO:0005829(cytosol);GO:0007259(receptor signaling pathway via JAK-STAT);GO:0007275(multicellular organism development);GO:0007399(nervous system development);GO:0008083(growth factor activity);GO…	04060(Cytokine-cytokine receptor interaction);04630(Jak-STAT signaling pathway)	K05420	NA	ciliary neurotrophic factor [Source:MGI Symbol;Acc:MGI:88439]	protein_coding	4.3033	3.29514	3.97269	3.57962	3.13807	1.94796	2.0748	2.43587	1.69901	0.764697	0.0055023	0.623079	up	no
ENSMUSG00000050105	Grrp1	ENSMUST00000060050;ENSMUST00000138366	GO:0003674(molecular_function);GO:0005575(cellular_component);GO:0008150(biological_process);GO:0008150(biological_process)	NA	NA	NA	glycine/arginine rich protein 1 [Source:MGI Symbol;Acc:MGI:1919940]	protein_coding;processed_transcript	2.50451	2.66995	4.40515	4.08641	4.60439	5.77087	7.24587	5.16761	0.60284	-0.730154	0.00556856	0.626951	down	no
ENSMUSG00000023913	Pla2g7	ENSMUST00000169694;ENSMUST00000024706;ENSMUST00000163489;ENSMUST00000165706;ENSMUST00000167418;ENSMUST00000167214	GO:0003847(1-alkyl-2-acetylglycerophosphocholine esterase activity);GO:0005543(phospholipid binding);GO:0005576(extracellular region);GO:0005615(extracellular space);GO:0005737(cytoplasm);GO:0006629(lipid metabolic process);GO:0006954(inflammatory response);GO:0009395(phospholipid catabolic process);GO:0016042(lipid catabolic process);GO:0016787(hydrolase activity);GO:0034362(low-density lipoprot…	00565(Ether lipid metabolism);00565(Ether lipid metabolism)	K01062	EC:3.1.1.47	phospholipase A2, group VII (platelet-activating factor acetylhydrolase, plasma) [Source:MGI Symbol;Acc:MGI:1351327]	protein_coding;retained_intron;processed_transcript	85.0888	53.7198	56.1229	74.8641	49.4815	30.3562	43.0507	44.8015	1.62058	0.696512	0.00557442	0.626951	up	no
ENSMUSG00000104306	Gm36972	ENSMUST00000194000	NA	NA	NA	NA	predicted gene, 36972 [Source:MGI Symbol;Acc:MGI:5610200]	lincRNA	0.074354	0.133926	0.184718	0.243925	0.028975	0	0	0	1331.8	10.3792	0.0055959	0.627234	up	no
ENSMUSG00000111409	Gm49380	ENSMUST00000162126;ENSMUST00000185479	GO:0005783(endoplasmic reticulum);GO:0005789(endoplasmic reticulum membrane);GO:0007032(endosome organization);GO:0016020(membrane);GO:0016021(integral component of membrane);GO:0016567(protein ubiquitination);GO:0016740(transferase activity);GO:0032479(regulation of type I interferon production);GO:0046872(metal ion binding);GO:0050687(negative regulation of defense response to virus);GO:0061630…	NA	NA	NA	predicted gene, 49380 [Source:MGI Symbol;Acc:MGI:6121601]	nonsense_mediated_decay;protein_coding	6.12065	0.107261	0.61759	5.31483	0.044047	0.071027	0.174832	0.198334	16.4852	4.0431	0.00563423	0.628119	up	no
ENSMUSG00000033825	Tpsb2	ENSMUST00000234057;ENSMUST00000069616;ENSMUST00000234477	GO:0004252(serine-type endopeptidase activity);GO:0006508(proteolysis);GO:0008233(peptidase activity);GO:0008236(serine-type peptidase activity);GO:0016787(hydrolase activity);GO:0016787(hydrolase activity)	NA	K01340	EC:3.4.21.59	tryptase beta 2 [Source:MGI Symbol;Acc:MGI:96942]	protein_coding	1.31356	1.59242	1.091	2.09502	0.949112	0.551122	0.135994	0.67477	3.10207	1.63323	0.00564179	0.628119	up	no
ENSMUSG00000019823	Mical1	ENSMUST00000019967;ENSMUST00000134010;ENSMUST00000123798;ENSMUST00000125730;ENSMUST00000130838;ENSMUST00000119962;ENSMUST00000136681;ENSMUST00000138657;ENSMUST00000125099	GO:0001933(negative regulation of protein phosphorylation);GO:0003779(actin binding);GO:0004497(monooxygenase activity);GO:0005515(protein binding);GO:0005737(cytoplasm);GO:0005856(cytoskeleton);GO:0016174(NAD(P)H oxidase (H(2)O(2)-forming activity);GO:0016491(oxidoreductase activity);GO:0016709(oxidoreductase activity, acting on paired donors, with incorporation or reduction of molecular oxygen,…	NA	K19947	EC:1.14.13.225	microtubule associated monooxygenase, calponin and LIM domain containing 1 [Source:MGI Symbol;Acc:MGI:2385847]	protein_coding;retained_intron	2.30959	1.71982	1.7198	2.48393	1.35772	0.681647	1.23842	1.2572	1.81115	0.85691	0.00567448	0.629639	up	no
ENSMUSG00000029134	Plb1	ENSMUST00000202220;ENSMUST00000202453	GO:0004620(phospholipase activity);GO:0004622(lysophospholipase activity);GO:0004623(phospholipase A2 activity);GO:0004806(triglyceride lipase activity);GO:0005886(plasma membrane);GO:0006629(lipid metabolic process);GO:0006644(phospholipid metabolic process);GO:0016020(membrane);GO:0016021(integral component of membrane);GO:0016298(lipase activity);GO:0016324(apical plasma membrane);GO:0016787(h…	00564(Glycerophospholipid metabolism);00565(Ether lipid metabolism);00590(Arachidonic acid metabolism);00591(Linoleic acid metabolism);00592(alpha-Linolenic acid metabolism);04977(Vitamin digestion and absorption);04977(Vitamin digestion and absorption)	K14621	3.1.1.5;EC:3.1.1.4	phospholipase B1 [Source:MGI Symbol;Acc:MGI:1922406]	protein_coding;processed_transcript	0.0391131	0.0439881	0.00907554	0	0	0	0	0	184.354	7.52633	0.00569902	0.630247	up	no
ENSMUSG00000067869	Tcea1-ps1	ENSMUST00000117942	NA	NA	NA	NA	transcription elongation factor A (SII) 1, pseudogene 1 [Source:MGI Symbol;Acc:MGI:1861432]	processed_pseudogene	13.7057	0.9512	2.00616	3.11523	2.04189	1.49898	0.479593	0.532224	5.21434	2.38248	0.00574842	0.631897	up	no
ENSMUSG00000032494	Tdgf1	ENSMUST00000035075	GO:0000187(activation of MAPK activity);GO:0002042(cell migration involved in sprouting angiogenesis);GO:0005102(signaling receptor binding);GO:0005615(extracellular space);GO:0005886(plasma membrane);GO:0007165(signal transduction);GO:0007507(heart development);GO:0008083(growth factor activity);GO:0008284(positive regulation of cell population proliferation);GO:0009966(regulation of signal tran…	NA	NA	NA	teratocarcinoma-derived growth factor 1 [Source:MGI Symbol;Acc:MGI:98658]	protein_coding	1.10864	0.29442	0.0723513	0.116774	0.123083	0.0480583	0	0.0568687	9.80834	3.29401	0.00577234	0.631897	up	no
ENSMUSG00000015568	Lpl	ENSMUST00000015712;ENSMUST00000101463;ENSMUST00000213071	GO:0004465(lipoprotein lipase activity);GO:0004620(phospholipase activity);GO:0004806(triglyceride lipase activity);GO:0005102(signaling receptor binding);GO:0005509(calcium ion binding);GO:0005515(protein binding);GO:0005576(extracellular region);GO:0005615(extracellular space);GO:0005886(plasma membrane);GO:0006629(lipid metabolic process);GO:0006631(fatty acid metabolic process);GO:0006633(fat…	00561(Glycerolipid metabolism);03320(PPAR signaling pathway);04979(Cholesterol metabolism);05010(Alzheimer disease);05010(Alzheimer disease)	K01059	EC:3.1.1.34	lipoprotein lipase [Source:MGI Symbol;Acc:MGI:96820]	protein_coding;retained_intron	0.612941	1.77388	0.169378	0.0900141	0.113616	0.0824418	0.0213037	0.0738451	9.32427	3.22099	0.00580088	0.631897	up	no
ENSMUSG00000103034	Gm8797	ENSMUST00000192045	GO:0005515(protein binding)	NA	NA	NA	predicted pseudogene 8797 [Source:MGI Symbol;Acc:MGI:3643769]	protein_coding	11.9042	16.838	18.1728	16.3042	21.6423	45.1676	23.9159	22.68	0.554871	-0.849776	0.00580509	0.631897	down	no
ENSMUSG00000029781	Fkbp9	ENSMUST00000031795;ENSMUST00000147159	GO:0000413(protein peptidyl-prolyl isomerization);GO:0003755(peptidyl-prolyl cis-trans isomerase activity);GO:0005509(calcium ion binding);GO:0005783(endoplasmic reticulum);GO:0005788(endoplasmic reticulum lumen);GO:0006457(protein folding);GO:0016853(isomerase activity);GO:0046872(metal ion binding);GO:0046872(metal ion binding)	NA	K09575	EC:5.2.1.8	FK506 binding protein 9 [Source:MGI Symbol;Acc:MGI:1350921]	protein_coding;retained_intron	12.1231	7.4056	6.90214	9.26055	7.37824	4.44474	5.0794	6.05998	1.65821	0.72963	0.00585508	0.631897	up	no
ENSMUSG00000118264	Rps15-ps3	ENSMUST00000235992;ENSMUST00000235877	NA	NA	NA	NA	ribosomal protein S15, pseudogene 3 [Source:MGI Symbol;Acc:MGI:3645421]	transcribed_processed_pseudogene;processed_transcript	0.693936	0.91631	1.17471	0.871564	1.656	3.44595	1.99162	1.49922	0.459508	-1.12184	0.00586302	0.631897	down	no
ENSMUSG00000057130	Txnl4a	ENSMUST00000145963;ENSMUST00000025464;ENSMUST00000126360;ENSMUST00000130675	GO:0000398(mRNA splicing, via spliceosome);GO:0003674(molecular_function);GO:0005634(nucleus);GO:0005654(nucleoplasm);GO:0005681(spliceosomal complex);GO:0005682(U5 snRNP);GO:0005737(cytoplasm);GO:0005829(cytosol);GO:0006397(mRNA processing);GO:0007049(cell cycle);GO:0008380(RNA splicing);GO:0031965(nuclear membrane);GO:0046540(U4/U6 x U5 tri-snRNP complex);GO:0051301(cell division);GO:0071005(U2…	03040(Spliceosome);03040(Spliceosome)	K12859	NA	thioredoxin-like 4A [Source:MGI Symbol;Acc:MGI:1351613]	protein_coding;retained_intron;processed_transcript	5.86024	5.1176	6.01264	6.08835	6.05637	7.68696	9.18652	6.26129	0.755621	-0.404264	0.00586304	0.631897	down	no
ENSMUSG00000048603	Gm9828	ENSMUST00000126622;ENSMUST00000062252;ENSMUST00000132488;ENSMUST00000135572	NA	NA	NA	NA	predicted gene 9828 [Source:MGI Symbol;Acc:MGI:3642913]	bidirectional_promoter_lncRNA	0.67662	0.434187	0.39183	0.617698	0.296242	0.166622	0.270183	0.105931	2.67155	1.41768	0.00586682	0.631897	up	no
ENSMUSG00000027995	Tlr2	ENSMUST00000029623	GO:0001530(lipopolysaccharide binding);GO:0001540(amyloid-beta binding);GO:0001666(response to hypoxia);GO:0001774(microglial cell activation);GO:0001775(cell activation);GO:0002224(toll-like receptor signaling pathway);GO:0002237(response to molecule of bacterial origin);GO:0002374(cytokine secretion involved in immune response);GO:0002376(immune system process);GO:0002755(MyD88-dependent toll-l…	04145(Phagosome);04151(PI3K-Akt signaling pathway);04620(Toll-like receptor signaling pathway);05134(Legionellosis);05140(Leishmaniasis);05142(Chagas disease (American trypanosomiasis));05144(Malaria);05145(Toxoplasmosis);05146(Amoebiasis);05152(Tuberculosis);05161(Hepatitis B);05162(Measles);05168(Herpes simplex virus 1 infection);05169(Epstein-Barr virus infection);05170(Human immunodeficiency …	NA	NA	toll-like receptor 2 [Source:MGI Symbol;Acc:MGI:1346060]	protein_coding	1.86927	1.33153	0.752111	1.88631	0.807189	0.529759	0.672841	0.549476	2.27607	1.18654	0.00604582	0.646983	up	no
ENSMUSG00000025038	Efhc2	ENSMUST00000026014	GO:0000281(mitotic cytokinesis);GO:0005874(microtubule);GO:0005930(axoneme);GO:0007052(mitotic spindle organization);GO:0010975(regulation of neuron projection development);GO:0036064(ciliary basal body);GO:0043014(alpha-tubulin binding);GO:0060285(cilium-dependent cell motility);GO:0072686(mitotic spindle);GO:1990830(cellular response to leukemia inhibitory factor)	NA	NA	NA	EF-hand domain (C-terminal) containing 2 [Source:MGI Symbol;Acc:MGI:1921655]	protein_coding	0.541245	0.579617	0.282068	0.093952	0.058676	0.078447	0.037496	0.05166	5.56872	2.47735	0.00615488	0.646983	up	no
ENSMUSG00000051159	Cited1	ENSMUST00000101336;ENSMUST00000050551;ENSMUST00000130589;ENSMUST00000134887;ENSMUST00000136277	GO:0000578(embryonic axis specification);GO:0001570(vasculogenesis);GO:0001658(branching involved in ureteric bud morphogenesis);GO:0001890(placenta development);GO:0003340(negative regulation of mesenchymal to epithelial transition involved in metanephros morphogenesis);GO:0003682(chromatin binding);GO:0003713(transcription coactivator activity);GO:0005515(protein binding);GO:0005634(nucleus);GO…	NA	K22527	NA	Cbp/p300-interacting transactivator with Glu/Asp-rich carboxy-terminal domain 1 [Source:MGI Symbol;Acc:MGI:108023]	protein_coding	4.34388	6.11209	13.0323	6.9876	9.53335	12.7589	16.5039	14.6726	0.546383	-0.872016	0.00615859	0.646983	down	no
ENSMUSG00000025739	Gng13	ENSMUST00000115108;ENSMUST00000172002	GO:0003924(GTPase activity);GO:0005834(heterotrimeric G-protein complex);GO:0005886(plasma membrane);GO:0007165(signal transduction);GO:0007186(G protein-coupled receptor signaling pathway);GO:0007200(phospholipase C-activating G protein-coupled receptor signaling pathway);GO:0016020(membrane);GO:0030425(dendrite);GO:0031681(G-protein beta-subunit binding);GO:0050909(sensory perception of taste);…	04014(Ras signaling pathway);04062(Chemokine signaling pathway);04151(PI3K-Akt signaling pathway);04371(Apelin signaling pathway);04713(Circadian entrainment);04723(Retrograde endocannabinoid signaling);04724(Glutamatergic synapse);04725(Cholinergic synapse);04726(Serotonergic synapse);04727(GABAergic synapse);04728(Dopaminergic synapse);04740(Olfactory transduction);04742(Taste transduction);049…	K04547	NA	guanine nucleotide binding protein (G protein), gamma 13 [Source:MGI Symbol;Acc:MGI:1925616]	protein_coding	10.8782	20.8959	18.7582	16.645	24.8178	32.1981	36.1664	28.1884	0.571676	-0.80673	0.00617415	0.646983	down	no
ENSMUSG00000093798	Gm8355	ENSMUST00000177767	NA	NA	NA	NA	predicted pseudogene 8355 [Source:MGI Symbol;Acc:MGI:3645191]	processed_pseudogene	27.7766	46.5691	55.2516	38.145	65.6753	89.9764	80.6622	74.1524	0.572123	-0.805603	0.00617852	0.646983	down	no
ENSMUSG00000097209	AU022754	ENSMUST00000180441	NA	NA	NA	NA	expressed sequence AU022754 [Source:MGI Symbol;Acc:MGI:2146143]	antisense	0.063274	0.0688627	0.0177123	0.0445604	0	0	0	0	388.819	8.60295	0.00619767	0.646983	up	no
ENSMUSG00000020798	Spns3	ENSMUST00000092940;ENSMUST00000155774	GO:0006869(lipid transport);GO:0016020(membrane);GO:0016021(integral component of membrane);GO:0022857(transmembrane transporter activity);GO:0055085(transmembrane transport);GO:0055085(transmembrane transport)	NA	NA	NA	spinster homolog 3 [Source:MGI Symbol;Acc:MGI:1924827]	protein_coding;processed_transcript	0.105148	0.0833726	0.106523	0.172994	0.0897504	0.0271811	0.0536764	0.0230027	3.22233	1.68811	0.00622042	0.646983	up	no
ENSMUSG00000079884	Gm10698	ENSMUST00000182663	NA	NA	NA	NA	predicted gene 10698 [Source:MGI Symbol;Acc:MGI:3704329]	processed_pseudogene	11.2331	4.10635	3.28739	8.73001	2.7045	1.13149	2.87409	2.34872	2.83852	1.50514	0.00623036	0.646983	up	no
ENSMUSG00000025170	Rab40b	ENSMUST00000106107;ENSMUST00000124639;ENSMUST00000135290;ENSMUST00000149948	GO:0003924(GTPase activity);GO:0005525(GTP binding);GO:0005635(nuclear envelope);GO:0016567(protein ubiquitination);GO:0035556(intracellular signal transduction);GO:0048471(perinuclear region of cytoplasm);GO:1901998(toxin transport);GO:1901998(toxin transport)	NA	K07928	NA	Rab40B, member RAS oncogene family [Source:MGI Symbol;Acc:MGI:2183451]	protein_coding;processed_transcript	4.77603	4.65575	1.41657	1.80651	0.595807	1.03344	0.584524	0.568864	3.63558	1.86219	0.00623675	0.646983	up	no
ENSMUSG00000068964	Gm6361	ENSMUST00000091031	NA	NA	NA	NA	predicted gene 6361 [Source:MGI Symbol;Acc:MGI:3646180]	processed_pseudogene	9.17674	4.30474	3.7805	1.80768	2.10406	1.75369	0.577792	1.03119	3.77802	1.91763	0.0062501	0.646983	up	no
ENSMUSG00000042385	Gzmk	ENSMUST00000122399	GO:0004252(serine-type endopeptidase activity);GO:0006508(proteolysis);GO:0008233(peptidase activity);GO:0008236(serine-type peptidase activity);GO:0016787(hydrolase activity)	NA	K08663	EC:3.4.21.-	granzyme K [Source:MGI Symbol;Acc:MGI:1298232]	protein_coding	0.0726682	0.593211	0.0882852	0	0	0	0	0	1508.33	10.5587	0.00627576	0.646983	up	no
ENSMUSG00000067189	Gm7335	ENSMUST00000172475	NA	NA	NA	NA	predicted gene 7335 [Source:MGI Symbol;Acc:MGI:3644473]	processed_pseudogene	18.7607	6.841	6.19734	1.92012	5.1646	2.27017	0.072354	1.87354	5.53366	2.46823	0.00633089	0.646983	up	no
ENSMUSG00000082319	Actr3-ps	ENSMUST00000118948	NA	NA	NA	NA	actin related protein 3, pseudogene [Source:MGI Symbol;Acc:MGI:3648640]	processed_pseudogene	10.9478	6.33464	5.90099	3.79583	5.79998	3.29237	2.16207	3.53225	2.18852	1.12996	0.00633432	0.646983	up	no
ENSMUSG00000109481	Gm45130	ENSMUST00000207574	NA	NA	NA	NA	predicted gene 45130 [Source:MGI Symbol;Acc:MGI:5753706]	TEC	0	0	0	0	0	0.075242	0.024771	0.01259	0.00266423	-8.55207	0.00633926	0.646983	down	no
ENSMUSG00000086924	Gm11766	ENSMUST00000143428	NA	NA	NA	NA	predicted gene 11766 [Source:MGI Symbol;Acc:MGI:3650673]	lincRNA	0.01917	0	0.014652	0.025969	0	0.063738	0.079763	0.144919	0.124383	-3.00714	0.00635107	0.646983	down	no
ENSMUSG00000016194	Hsd11b1	ENSMUST00000161737;ENSMUST00000016338;ENSMUST00000191977;ENSMUST00000160929	GO:0003845(11-beta-hydroxysteroid dehydrogenase [NAD(P)] activity);GO:0005496(steroid binding);GO:0005737(cytoplasm);GO:0005783(endoplasmic reticulum);GO:0005789(endoplasmic reticulum membrane);GO:0005791(rough endoplasmic reticulum);GO:0006629(lipid metabolic process);GO:0006704(glucocorticoid biosynthetic process);GO:0006706(steroid catabolic process);GO:0006713(glucocorticoid catabolic process…	00140(Steroid hormone biosynthesis);00980(Metabolism of xenobiotics by cytochrome P450);05204(Chemical carcinogenesis);05204(Chemical carcinogenesis)	K15680	EC:1.1.1.146	hydroxysteroid 11-beta dehydrogenase 1 [Source:MGI Symbol;Acc:MGI:103562]	protein_coding;retained_intron	3.72615	2.55151	3.22844	3.50995	2.28461	1.72572	2.03296	2.0081	1.59194	0.67079	0.00637447	0.646983	up	no
ENSMUSG00000087075	Lbhd2	ENSMUST00000150384	GO:0003674(molecular_function);GO:0005575(cellular_component);GO:0008150(biological_process)	NA	NA	NA	LBH domain containing 2 [Source:MGI Symbol;Acc:MGI:2685744]	protein_coding	0.754483	0.386112	1.20186	1.30075	1.13459	1.83621	2.52522	1.78555	0.466356	-1.1005	0.00638881	0.646983	down	no
ENSMUSG00000044795	Cyb5d1	ENSMUST00000051620;ENSMUST00000134903;ENSMUST00000108660	GO:0003674(molecular_function);GO:0005575(cellular_component);GO:0008150(biological_process);GO:0046872(metal ion binding);GO:0046872(metal ion binding)	NA	NA	NA	cytochrome b5 domain containing 1 [Source:MGI Symbol;Acc:MGI:2685586]	protein_coding;processed_transcript	2.20151	0.767748	1.02027	1.92641	0.969383	0.532345	0.540163	0.625541	2.4329	1.28268	0.00641352	0.646983	up	no
ENSMUSG00000046167	Gldn	ENSMUST00000056740	GO:0005515(protein binding);GO:0005576(extracellular region);GO:0005581(collagen trimer);GO:0005615(extracellular space);GO:0005886(plasma membrane);GO:0007275(multicellular organism development);GO:0007399(nervous system development);GO:0009986(cell surface);GO:0016020(membrane);GO:0016021(integral component of membrane);GO:0030154(cell differentiation);GO:0030424(axon);GO:0032528(microvillus or…	NA	K16364	NA	gliomedin [Source:MGI Symbol;Acc:MGI:2388361]	protein_coding	0.791906	0.422577	0.301413	0.408649	0.495266	0.226815	0.182266	0.213877	2.33063	1.22072	0.006448	0.646983	up	no
ENSMUSG00000036826	Igflr1	ENSMUST00000043850;ENSMUST00000172251	GO:0005515(protein binding);GO:0005886(plasma membrane);GO:0008150(biological_process);GO:0016020(membrane);GO:0016021(integral component of membrane);GO:0016021(integral component of membrane)	NA	NA	NA	IGF-like family receptor 1 [Source:MGI Symbol;Acc:MGI:3655979]	protein_coding	0.213012	0	0.0273658	0.00537342	0	0.296632	0.623064	0.401292	0.111621	-3.16331	0.006464	0.646983	down	no
ENSMUSG00000109933	Gm7600	ENSMUST00000209657	NA	NA	NA	NA	predicted gene 7600 [Source:MGI Symbol;Acc:MGI:3647502]	processed_pseudogene	6.01234	11.2574	11.333	12.8876	12.7515	19.8025	17.0647	18.298	0.589956	-0.761321	0.00646787	0.646983	down	no
ENSMUSG00000024653	Scgb1a1	ENSMUST00000025554	GO:0000122(negative regulation of transcription by RNA polymerase II);GO:0005576(extracellular region);GO:0005615(extracellular space);GO:0005635(nuclear envelope);GO:0005737(cytoplasm);GO:0005783(endoplasmic reticulum);GO:0005791(rough endoplasmic reticulum);GO:0007165(signal transduction);GO:0009410(response to xenobiotic stimulus);GO:0010033(response to organic substance);GO:0010193(response t…	NA	NA	NA	secretoglobin, family 1A, member 1 (uteroglobin) [Source:MGI Symbol;Acc:MGI:98919]	protein_coding	287.232	0.730138	0	2.5016	15.4534	0.491482	0.665376	0	158.663	7.30982	0.0064706	0.646983	up	no
ENSMUSG00000062391	4932435O22Rik	ENSMUST00000148405;ENSMUST00000141088	NA	NA	NA	NA	RIKEN cDNA 4932435O22 gene [Source:MGI Symbol;Acc:MGI:2442791]	lincRNA	0.0164902	0.252276	0	0.041969	0	0	0	0	621.47	9.27954	0.0064731	0.646983	up	no
ENSMUSG00000045322	Tlr9	ENSMUST00000062241	GO:0001774(microglial cell activation);GO:0001816(cytokine production);GO:0001932(regulation of protein phosphorylation);GO:0002218(activation of innate immune response);GO:0002224(toll-like receptor signaling pathway);GO:0002237(response to molecule of bacterial origin);GO:0002376(immune system process);GO:0002639(positive regulation of immunoglobulin production);GO:0002730(regulation of dendrit…	04620(Toll-like receptor signaling pathway);05142(Chagas disease (American trypanosomiasis));05143(African trypanosomiasis);05144(Malaria);05152(Tuberculosis);05162(Measles);05168(Herpes simplex virus 1 infection)	K10161	NA	toll-like receptor 9 [Source:MGI Symbol;Acc:MGI:1932389]	protein_coding	0.246505	0.093688	0.050356	0.148041	0.100835	0.020542	0.014118	0.046354	4.73566	2.24357	0.00647649	0.646983	up	no
ENSMUSG00000106157	4930555A03Rik	ENSMUST00000196052;ENSMUST00000196524	NA	NA	NA	NA	RIKEN cDNA 4930555A03 gene [Source:MGI Symbol;Acc:MGI:1922587]	lincRNA	0.075673	0	0.0468757	0.037425	0.151836	0	0	0	623.619	9.28452	0.00659286	0.652312	up	no
ENSMUSG00000085148	Mir22hg	ENSMUST00000149940;ENSMUST00000134345	NA	NA	NA	NA	Mir22 host gene (non-protein coding) [Source:MGI Symbol;Acc:MGI:1914348]	processed_transcript	6.79781	5.28187	5.00484	5.0247	2.30933	2.83306	1.94519	1.67339	2.27092	1.18328	0.00659578	0.652312	up	no
ENSMUSG00000046814	Gchfr	ENSMUST00000057454	GO:0004857(enzyme inhibitor activity);GO:0005634(nucleus);GO:0005654(nucleoplasm);GO:0005737(cytoplasm);GO:0005829(cytosol);GO:0009890(negative regulation of biosynthetic process);GO:0016020(membrane);GO:0016597(amino acid binding);GO:0016787(hydrolase activity);GO:0019899(enzyme binding);GO:0030425(dendrite);GO:0030742(GTP-dependent protein binding);GO:0031965(nuclear membrane);GO:0032991(protei…	NA	NA	NA	GTP cyclohydrolase I feedback regulator [Source:MGI Symbol;Acc:MGI:2443977]	protein_coding	0.542311	0.870017	0.564159	0.729821	0.86187	1.18567	1.65506	1.71717	0.469714	-1.09015	0.00660541	0.652312	down	no
ENSMUSG00000019689	Fmc1	ENSMUST00000147651;ENSMUST00000019833	GO:0003674(molecular_function);GO:0005739(mitochondrion);GO:0033615(mitochondrial proton-transporting ATP synthase complex assembly);GO:0050995(negative regulation of lipid catabolic process);GO:0061469(regulation of type B pancreatic cell proliferation);GO:0061469(regulation of type B pancreatic cell proliferation)	NA	NA	NA	formation of mitochondrial complex V assembly factor 1 [Source:MGI Symbol;Acc:MGI:1913367]	processed_transcript;protein_coding	17.1825	26.8844	28.1127	22.9592	30.406	40.495	44.9867	34.4943	0.627849	-0.671511	0.00660874	0.652312	down	no
ENSMUSG00000034739	Mfrp	ENSMUST00000034654;ENSMUST00000161381;ENSMUST00000206308;ENSMUST00000205282	GO:0005515(protein binding);GO:0005886(plasma membrane);GO:0007601(visual perception);GO:0016020(membrane);GO:0016021(integral component of membrane);GO:0016324(apical plasma membrane);GO:0042462(eye photoreceptor cell development);GO:0060041(retina development in camera-type eye);GO:0060041(retina development in camera-type eye)	NA	NA	NA	membrane frizzled-related protein [Source:MGI Symbol;Acc:MGI:2385957]	protein_coding;nonsense_mediated_decay	8.8852	1.72974	1.1719	2.16581	1.12178	0.760884	0.745594	1.07403	3.50499	1.80941	0.0066457	0.654008	up	no
ENSMUSG00000031167	Rbm3	ENSMUST00000115617;ENSMUST00000141925;ENSMUST00000115615;ENSMUST00000115616;ENSMUST00000115621;ENSMUST00000141629;ENSMUST00000145450;ENSMUST00000040010;ENSMUST00000129947;ENSMUST00000155599	GO:0003676(nucleic acid binding);GO:0003723(RNA binding);GO:0005634(nucleus);GO:0005654(nucleoplasm);GO:0005681(spliceosomal complex);GO:0005737(cytoplasm);GO:0006412(translation);GO:0006417(regulation of translation);GO:0009409(response to cold);GO:0015934(large ribosomal subunit);GO:0030425(dendrite);GO:0035196(production of miRNAs involved in gene silencing by miRNA);GO:0042995(cell projection…	NA	K13186	NA	RNA binding motif (RNP1, RRM) protein 3 [Source:MGI Symbol;Acc:MGI:1099460]	protein_coding;retained_intron;nonsense_mediated_decay;processed_transcript	14.3022	8.36174	9.44034	14.4616	7.27214	4.35235	6.07837	7.4795	1.8036	0.850877	0.0067067	0.658052	up	no
ENSMUSG00000030413	Pglyrp1	ENSMUST00000206569;ENSMUST00000032573;ENSMUST00000206481	GO:0002376(immune system process);GO:0005125(cytokine activity);GO:0005576(extracellular region);GO:0005615(extracellular space);GO:0005737(cytoplasm);GO:0006915(apoptotic process);GO:0007165(signal transduction);GO:0008270(zinc ion binding);GO:0008745(N-acetylmuramoyl-L-alanine amidase activity);GO:0009253(peptidoglycan catabolic process);GO:0009617(response to bacterium);GO:0016019(peptidoglyca…	NA	K01446	NA	peptidoglycan recognition protein 1 [Source:MGI Symbol;Acc:MGI:1345092]	processed_transcript;protein_coding;retained_intron	3.32158	4.23197	4.25112	4.95559	6.09904	8.76101	8.00209	5.67123	0.611366	-0.709892	0.00673467	0.658448	down	no
ENSMUSG00000100779	Gm29292	ENSMUST00000186169	NA	NA	NA	NA	predicted gene 29292 [Source:MGI Symbol;Acc:MGI:5579998]	antisense	0	0	0	0	0	0.152261	0.276078	0.059702	0.000614702	-10.6678	0.00676689	0.658448	down	no
ENSMUSG00000063851	Rnf183	ENSMUST00000079420	GO:0000209(protein polyubiquitination);GO:0005515(protein binding);GO:0005764(lysosome);GO:0005765(lysosomal membrane);GO:0005783(endoplasmic reticulum);GO:0005789(endoplasmic reticulum membrane);GO:0005794(Golgi apparatus);GO:0006915(apoptotic process);GO:0016020(membrane);GO:0016021(integral component of membrane);GO:0016567(protein ubiquitination);GO:0016740(transferase activity);GO:0030176(in…	NA	K22157	EC:2.3.2.31	ring finger protein 183 [Source:MGI Symbol;Acc:MGI:1923322]	protein_coding	0	0.445909	0	0.0456858	0.172591	0	0	0	1328.37	10.3754	0.00677047	0.658448	up	no
ENSMUSG00000081343	Gm16071	ENSMUST00000119589	NA	NA	NA	NA	predicted gene 16071 [Source:MGI Symbol;Acc:MGI:3801777]	processed_pseudogene	0.063901	0	0.040779	0.602392	0.221126	0	0	0	1856.4	10.8583	0.00679177	0.658583	up	no
ENSMUSG00000032092	Mpzl2	ENSMUST00000034600;ENSMUST00000217097;ENSMUST00000216777	GO:0016020(membrane);GO:0016021(integral component of membrane);GO:0098609(cell-cell adhesion);GO:0098609(cell-cell adhesion)	NA	NA	NA	myelin protein zero-like 2 [Source:MGI Symbol;Acc:MGI:1289160]	protein_coding;retained_intron	0.43217	0	0.0463743	0.0426827	0.0271629	0.00359708	0.00991145	0.0073147	15.8013	3.98197	0.00683122	0.659836	up	no
ENSMUSG00000019362	D8Ertd738e	ENSMUST00000019506	GO:0003674(molecular_function);GO:0008150(biological_process)	NA	NA	NA	DNA segment, Chr 8, ERATO Doi 738, expressed [Source:MGI Symbol;Acc:MGI:1289231]	protein_coding	61.3715	89.885	102.793	89.1194	130.421	137.291	185.587	140.811	0.612813	-0.706482	0.00686285	0.659836	down	no
ENSMUSG00000090602	Gm5611	ENSMUST00000164523	NA	NA	NA	NA	predicted gene 5611 [Source:MGI Symbol;Acc:MGI:3647121]	processed_pseudogene	0.772344	0.582347	0.336901	0.09617	2.35408	0.080454	0.161447	0.155072	6.26014	2.64619	0.00686456	0.659836	up	no
ENSMUSG00000021120	Pigh	ENSMUST00000072154;ENSMUST00000217998	GO:0000506(glycosylphosphatidylinositol-N-acetylglucosaminyltransferase (GPI-GnT) complex);GO:0003674(molecular_function);GO:0005737(cytoplasm);GO:0006506(GPI anchor biosynthetic process);GO:0016020(membrane);GO:0016021(integral component of membrane);GO:0016740(transferase activity);GO:0016757(transferase activity, transferring glycosyl groups);GO:0017176(phosphatidylinositol N-acetylglucosaminy…	00563(Glycosylphosphatidylinositol (GPI)-anchor biosynthesis);00563(Glycosylphosphatidylinositol (GPI)-anchor biosynthesis)	K03858	NA	phosphatidylinositol glycan anchor biosynthesis, class H [Source:MGI Symbol;Acc:MGI:99463]	protein_coding	3.0284	5.87154	1.44975	4.02268	3.60094	2.65583	11.9854	12.1053	0.403192	-1.31046	0.00691933	0.660344	down	no
ENSMUSG00000055134	9130017K11Rik	ENSMUST00000135670;ENSMUST00000068548	NA	NA	NA	NA	RIKEN cDNA 9130017K11 gene [Source:MGI Symbol;Acc:MGI:1926030]	processed_transcript	0.095495	0.0398407	0.0687141	0.0748293	0.136928	0.007049	0.0322114	0.002192	6.01857	2.58942	0.00693365	0.660344	up	no
ENSMUSG00000097488	4732487G21Rik	ENSMUST00000181495	NA	NA	NA	NA	RIKEN cDNA 4732487G21 gene [Source:MGI Symbol;Acc:MGI:2441820]	lincRNA	0.575478	0.399342	0.983681	0.655057	0.495166	2.42251	0.435625	1.48842	0.42913	-1.22051	0.00694928	0.660344	down	no
ENSMUSG00000091697	Eif3s6-ps2	ENSMUST00000163304	NA	NA	NA	NA	eukaryotic translation initiation factor 3, subunit 6, pseudogene 2 [Source:MGI Symbol;Acc:MGI:103204]	processed_pseudogene	0.951035	1.28534	0.839651	0.689411	0.926148	0.442911	0.310858	0.355674	2.53726	1.34327	0.00694973	0.660344	up	no
ENSMUSG00000052974	Cyp2f2	ENSMUST00000003100	GO:0004497(monooxygenase activity);GO:0005506(iron ion binding);GO:0005737(cytoplasm);GO:0005783(endoplasmic reticulum);GO:0005789(endoplasmic reticulum membrane);GO:0006082(organic acid metabolic process);GO:0006805(xenobiotic metabolic process);GO:0008392(arachidonic acid epoxygenase activity);GO:0008395(steroid hydroxylase activity);GO:0009636(response to toxic substance);GO:0016020(membrane);…	00980(Metabolism of xenobiotics by cytochrome P450)	K07416	EC:1.14.14.1	cytochrome P450, family 2, subfamily f, polypeptide 2 [Source:MGI Symbol;Acc:MGI:88608]	protein_coding	4.68201	0	0	0.0442781	0.825714	0	0	0	11104	13.4388	0.00699239	0.662494	up	no
ENSMUSG00000107729	B230112I24Rik	ENSMUST00000203953	NA	NA	NA	NA	RIKEN cDNA B230112I24 gene [Source:MGI Symbol;Acc:MGI:1925234]	TEC	0	0	0	0	0	0.08824	0.189418	0.040001	0.000944409	-10.0483	0.00705703	0.666707	down	no
ENSMUSG00000037095	Lrg1	ENSMUST00000041357	GO:0001938(positive regulation of endothelial cell proliferation);GO:0005160(transforming growth factor beta receptor binding);GO:0005515(protein binding);GO:0005615(extracellular space);GO:0009617(response to bacterium);GO:0030511(positive regulation of transforming growth factor beta receptor signaling pathway);GO:0043231(intracellular membrane-bounded organelle);GO:0045766(positive regulation …	NA	NA	NA	leucine-rich alpha-2-glycoprotein 1 [Source:MGI Symbol;Acc:MGI:1924155]	protein_coding	0.610367	0.28709	0.986458	1.68322	1.50597	4.53497	2.44605	1.14259	0.374693	-1.41622	0.00708511	0.667453	down	no
ENSMUSG00000034168	Irf2bpl	ENSMUST00000038422	GO:0000122(negative regulation of transcription by RNA polymerase II);GO:0003714(transcription corepressor activity);GO:0005634(nucleus);GO:0005654(nucleoplasm);GO:0006357(regulation of transcription by RNA polymerase II);GO:0007399(nervous system development);GO:0016567(protein ubiquitination);GO:0016740(transferase activity);GO:0045944(positive regulation of transcription by RNA polymerase II);…	NA	K22383	NA	interferon regulatory factor 2 binding protein-like [Source:MGI Symbol;Acc:MGI:2442463]	protein_coding	9.99588	6.33855	5.78053	8.91271	5.07508	3.90347	4.33708	4.29476	1.72805	0.789145	0.00714495	0.671179	up	no
ENSMUSG00000028327	Stra6l	ENSMUST00000165478	GO:0005515(protein binding);GO:0005886(plasma membrane);GO:0016020(membrane);GO:0016021(integral component of membrane);GO:0034633(retinol transport);GO:0071939(vitamin A import)	NA	K23088	NA	STRA6-like [Source:MGI Symbol;Acc:MGI:1921402]	retained_intron	0.0465766	0.00449707	0.00875151	0.0116972	0	0	0	0	143.045	7.16032	0.00717408	0.671703	up	no
ENSMUSG00000022372	Sla	ENSMUST00000164163;ENSMUST00000164939	GO:0004715(non-membrane spanning protein tyrosine kinase activity);GO:0005070(SH3/SH2 adaptor activity);GO:0005102(signaling receptor binding);GO:0005515(protein binding);GO:0005737(cytoplasm);GO:0005768(endosome);GO:0005925(focal adhesion);GO:0007169(transmembrane receptor protein tyrosine kinase signaling pathway);GO:0009966(regulation of signal transduction);GO:0030154(cell differentiation);GO…	NA	NA	NA	src-like adaptor [Source:MGI Symbol;Acc:MGI:104295]	protein_coding;retained_intron	0.288348	0.348979	0.123509	0.149871	0.196476	0.102743	0.0564849	0.0767546	2.81508	1.49318	0.00719116	0.671703	up	no
ENSMUSG00000032514	Ttc21a	ENSMUST00000035100;ENSMUST00000160790	GO:0003674(molecular_function);GO:0005515(protein binding);GO:0005929(cilium);GO:0007283(spermatogenesis);GO:0007286(spermatid development);GO:0030154(cell differentiation);GO:0030317(flagellated sperm motility);GO:0030991(intraciliary transport particle A);GO:0035721(intraciliary retrograde transport);GO:0061512(protein localization to cilium);GO:0061512(protein localization to cilium)	NA	NA	NA	tetratricopeptide repeat domain 21A [Source:MGI Symbol;Acc:MGI:1921302]	protein_coding;retained_intron	0.25991	0.273047	0.0224918	0.0246473	0.0577617	0.0297482	0	0.00110682	12.4036	3.63269	0.00738775	0.682437	up	no
ENSMUSG00000059887	Olfr1507	ENSMUST00000073571;ENSMUST00000206062	GO:0004930(G protein-coupled receptor activity);GO:0004984(olfactory receptor activity);GO:0005886(plasma membrane);GO:0007165(signal transduction);GO:0007186(G protein-coupled receptor signaling pathway);GO:0007608(sensory perception of smell);GO:0016020(membrane);GO:0016021(integral component of membrane);GO:0050896(response to stimulus);GO:0050911(detection of chemical stimulus involved in sen…	04740(Olfactory transduction);04740(Olfactory transduction)	K04257	NA	olfactory receptor 1507 [Source:MGI Symbol;Acc:MGI:3031341]	protein_coding	0.108211	0.053444	0.0447938	0.00956255	0	0	0	0	432.023	8.75497	0.00740911	0.682437	up	no
ENSMUSG00000089636	1700058P15Rik	ENSMUST00000159981	NA	NA	NA	NA	RIKEN cDNA 1700058P15 gene [Source:MGI Symbol;Acc:MGI:1920627]	antisense	1.55978	0	0.673692	0.333468	0	0	0	0	5133.88	12.3258	0.0074197	0.682437	up	no
ENSMUSG00000052305	Hbb-bs	ENSMUST00000023934;ENSMUST00000131960;ENSMUST00000153218	GO:0004601(peroxidase activity);GO:0005344(oxygen carrier activity);GO:0005615(extracellular space);GO:0005833(hemoglobin complex);GO:0015671(oxygen transport);GO:0019825(oxygen binding);GO:0020037(heme binding);GO:0030492(hemoglobin binding);GO:0031720(haptoglobin binding);GO:0031721(hemoglobin alpha binding);GO:0031722(hemoglobin beta binding);GO:0031838(haptoglobin-hemoglobin complex);GO:00427…	05143(African trypanosomiasis);05144(Malaria);05144(Malaria)	K13823	NA	hemoglobin, beta adult s chain [Source:MGI Symbol;Acc:MGI:5474852]	protein_coding;retained_intron	129.416	130.277	148.104	172.475	214.475	193.521	241.004	264.111	0.682542	-0.55101	0.00745112	0.682437	down	no
ENSMUSG00000106692	Gm36447	ENSMUST00000201101	NA	NA	NA	NA	predicted gene, 36447 [Source:MGI Symbol;Acc:MGI:5595606]	lincRNA	0.086398	0.382713	0	0.035801	0	0	0	0	1009.82	9.97989	0.0074653	0.682437	up	no
ENSMUSG00000033430	Terf2ip	ENSMUST00000052138;ENSMUST00000212732	GO:0000723(telomere maintenance);GO:0000781(chromosome, telomeric region);GO:0000783(nuclear telomere cap complex);GO:0000784(nuclear chromosome, telomeric region);GO:0001933(negative regulation of protein phosphorylation);GO:0003677(DNA binding);GO:0005515(protein binding);GO:0005634(nucleus);GO:0005635(nuclear envelope);GO:0005654(nucleoplasm);GO:0005694(chromosome);GO:0005737(cytoplasm);GO:000…	NA	K11113	NA	telomeric repeat binding factor 2, interacting protein [Source:MGI Symbol;Acc:MGI:1929871]	protein_coding;retained_intron	9.58931	5.27519	6.87918	7.63452	6.02831	4.29346	3.98805	4.83985	1.61903	0.695132	0.00749919	0.682437	up	no
ENSMUSG00000030323	Ift122	ENSMUST00000203243;ENSMUST00000155565;ENSMUST00000038234;ENSMUST00000146950;ENSMUST00000112925;ENSMUST00000138113;ENSMUST00000152092;ENSMUST00000141305	GO:0001843(neural tube closure);GO:0003674(molecular_function);GO:0005515(protein binding);GO:0005654(nucleoplasm);GO:0005737(cytoplasm);GO:0005829(cytosol);GO:0005856(cytoskeleton);GO:0005929(cilium);GO:0007227(signal transduction downstream of smoothened);GO:0007275(multicellular organism development);GO:0009953(dorsal/ventral pattern formation);GO:0010172(embryonic body morphogenesis);GO:00219…	NA	K19656	NA	intraflagellar transport 122 [Source:MGI Symbol;Acc:MGI:1932386]	retained_intron;protein_coding;processed_transcript;nonsense_mediated_decay	1.57533	1.34516	1.3299	1.69244	1.34575	0.871078	1.02628	0.966107	1.52722	0.610911	0.00750125	0.682437	up	no
ENSMUSG00000074817	Papolb	ENSMUST00000099400	GO:0000166(nucleotide binding);GO:0003723(RNA binding);GO:0004652(polynucleotide adenylyltransferase activity);GO:0005524(ATP binding);GO:0005634(nucleus);GO:0006397(mRNA processing);GO:0016740(transferase activity);GO:0016779(nucleotidyltransferase activity);GO:0031123(RNA 3'-end processing);GO:0043631(RNA polyadenylation);GO:0046872(metal ion binding)	03015(mRNA surveillance pathway)	K14376	EC:2.7.7.19	poly (A) polymerase beta (testis specific) [Source:MGI Symbol;Acc:MGI:1932115]	protein_coding	0.040944	0.047657	0.016088	0.02612	0	0	0	0	261.618	8.03132	0.00753926	0.682437	up	no
ENSMUSG00000024883	Rin1	ENSMUST00000025818;ENSMUST00000224032;ENSMUST00000237816;ENSMUST00000225427	GO:0005096(GTPase activator activity);GO:0005515(protein binding);GO:0005737(cytoplasm);GO:0005856(cytoskeleton);GO:0005886(plasma membrane);GO:0006897(endocytosis);GO:0007165(signal transduction);GO:0007613(memory);GO:0008306(associative learning);GO:0016020(membrane);GO:0017016(Ras GTPase binding);GO:0030425(dendrite);GO:0031914(negative regulation of synaptic plasticity);GO:0043025(neuronal ce…	04014(Ras signaling pathway);04014(Ras signaling pathway)	K17638	NA	Ras and Rab interactor 1 [Source:MGI Symbol;Acc:MGI:2385695]	protein_coding;retained_intron	2.07377	2.01641	0.184135	0.209594	0.210928	0.168356	0.219453	0.192402	4.85497	2.27946	0.00754418	0.682437	up	no
ENSMUSG00000013483	Card14	ENSMUST00000106250;ENSMUST00000151052	GO:0001934(positive regulation of protein phosphorylation);GO:0005515(protein binding);GO:0005737(cytoplasm);GO:0006915(apoptotic process);GO:0033209(tumor necrosis factor-mediated signaling pathway);GO:0042981(regulation of apoptotic process);GO:0043066(negative regulation of apoptotic process);GO:0050700(CARD domain binding);GO:0051092(positive regulation of NF-kappaB transcription factor activ…	04064(NF-kappa B signaling pathway);04064(NF-kappa B signaling pathway)	K20913	NA	caspase recruitment domain family, member 14 [Source:MGI Symbol;Acc:MGI:2386258]	protein_coding;processed_transcript	0.112656	0.245756	0.111824	0.102535	0.106753	0	0	0.0475758	8.5698	3.09926	0.00755703	0.682437	up	no
ENSMUSG00000028639	Ybx1	ENSMUST00000139897;ENSMUST00000079644;ENSMUST00000142884;ENSMUST00000144992;ENSMUST00000145976;ENSMUST00000152733;ENSMUST00000127737	GO:0000122(negative regulation of transcription by RNA polymerase II);GO:0000978(RNA polymerase II cis-regulatory region sequence-specific DNA binding);GO:0001228(DNA-binding transcription activator activity, RNA polymerase II-specific);GO:0001701(in utero embryonic development);GO:0002039(p53 binding);GO:0003676(nucleic acid binding);GO:0003677(DNA binding);GO:0003682(chromatin binding);GO:00036…	NA	NA	NA	Y box protein 1 [Source:MGI Symbol;Acc:MGI:99146]	processed_transcript;protein_coding	43.7291	35.0507	33.1937	40.7389	68.4813	18.736	26.6592	24.4074	1.90131	0.926992	0.00755896	0.682437	up	no
ENSMUSG00000041945	Mfsd9	ENSMUST00000131390;ENSMUST00000039672;ENSMUST00000144385	GO:0016020(membrane);GO:0016021(integral component of membrane);GO:0022857(transmembrane transporter activity);GO:0055085(transmembrane transport);GO:0055085(transmembrane transport)	NA	NA	NA	major facilitator superfamily domain containing 9 [Source:MGI Symbol;Acc:MGI:2443548]	nonsense_mediated_decay;protein_coding;retained_intron	0.913631	0	0.4901	0.515505	0	0	0	0	3838.47	11.9063	0.00757066	0.682437	up	no
ENSMUSG00000013089	Etv5	ENSMUST00000168774;ENSMUST00000079601	GO:0000122(negative regulation of transcription by RNA polymerase II);GO:0000976(transcription regulatory region sequence-specific DNA binding);GO:0000977(RNA polymerase II regulatory region sequence-specific DNA binding);GO:0000981(DNA-binding transcription factor activity, RNA polymerase II-specific);GO:0001228(DNA-binding transcription activator activity, RNA polymerase II-specific);GO:0003677…	05202(Transcriptional misregulation in cancer);05215(Prostate cancer);05215(Prostate cancer)	K15593	NA	ets variant 5 [Source:MGI Symbol;Acc:MGI:1096867]	protein_coding	7.89642	6.29951	9.61373	7.03448	8.75586	11.7067	13.2512	8.59128	0.708214	-0.497742	0.00757438	0.682437	down	no
ENSMUSG00000102778	Gm38165	ENSMUST00000191654	NA	NA	NA	NA	predicted gene, 38165 [Source:MGI Symbol;Acc:MGI:5611393]	antisense	0.128636	0.902168	0.131761	0	0.127946	0	0	0	2581.02	11.3337	0.00765311	0.687657	up	no
ENSMUSG00000075610	Tmem92	ENSMUST00000100554	GO:0003674(molecular_function);GO:0005654(nucleoplasm);GO:0008150(biological_process);GO:0016020(membrane);GO:0016021(integral component of membrane)	NA	NA	NA	transmembrane protein 92 [Source:MGI Symbol;Acc:MGI:3034723]	protein_coding	0.0734508	0	0.041285	0.125014	0.0400893	0	0	0	559.679	9.12846	0.00769698	0.689725	up	no
ENSMUSG00000092074	Dynlt1a	ENSMUST00000169415;ENSMUST00000232591;ENSMUST00000232499	GO:0000132(establishment of mitotic spindle orientation);GO:0001917(photoreceptor inner segment);GO:0003774(motor activity);GO:0005515(protein binding);GO:0005737(cytoplasm);GO:0005794(Golgi apparatus);GO:0005819(spindle);GO:0005856(cytoskeleton);GO:0005868(cytoplasmic dynein complex);GO:0005874(microtubule);GO:0005881(cytoplasmic microtubule);GO:0007049(cell cycle);GO:0007399(nervous system deve…	NA	K10420	NA	dynein light chain Tctex-type 1A [Source:MGI Symbol;Acc:MGI:3807506]	protein_coding;retained_intron	1.34075	0.981345	0.702258	0.615702	0.67209	1.71636	1.14561	1.36972	0.611407	-0.709795	0.00778828	0.696019	down	no
ENSMUSG00000118346	Tmem179b	ENSMUST00000010249;ENSMUST00000235756;ENSMUST00000237634	GO:0003674(molecular_function);GO:0005730(nucleolus);GO:0008150(biological_process);GO:0016020(membrane);GO:0016021(integral component of membrane);GO:0016607(nuclear speck);GO:0016607(nuclear speck)	NA	NA	NA	transmembrane protein 179B [Source:MGI Symbol;Acc:MGI:1914956]	protein_coding;processed_transcript;nonsense_mediated_decay	6.36177	5.18769	6.55304	5.42783	7.71754	7.8043	8.95158	9.30951	0.719296	-0.475342	0.00782087	0.697048	down	no
ENSMUSG00000051978	Erich1	ENSMUST00000110813;ENSMUST00000211242	GO:0003674(molecular_function);GO:0005575(cellular_component);GO:0008150(biological_process);GO:0008150(biological_process)	NA	NA	NA	glutamate rich 1 [Source:MGI Symbol;Acc:MGI:3588201]	protein_coding	1.73299	0.918091	2.15446	1.53776	1.70081	0.663932	0.750565	0.929164	2.05937	1.0422	0.00788035	0.698814	up	no
ENSMUSG00000111390	Gm48796	ENSMUST00000217654	NA	NA	NA	NA	predicted gene, 48796 [Source:MGI Symbol;Acc:MGI:6098500]	antisense	2.22767	0.489828	0.679538	1.11228	0.462059	0.3043	0.20799	0.472315	3.02946	1.59906	0.00788296	0.698814	up	no
ENSMUSG00000022586	Ly6i	ENSMUST00000023250	GO:0005886(plasma membrane);GO:0016020(membrane);GO:0030550(acetylcholine receptor inhibitor activity);GO:0031225(anchored component of membrane);GO:0033130(acetylcholine receptor binding);GO:0045202(synapse);GO:0095500(acetylcholine receptor signaling pathway);GO:2000272(negative regulation of signaling receptor activity)	NA	K06846	NA	lymphocyte antigen 6 complex, locus I [Source:MGI Symbol;Acc:MGI:1888480]	protein_coding	0.148543	0.235921	0.033652	0.071835	0	0	0	0	979.902	9.93649	0.00797412	0.704136	up	no
ENSMUSG00000084838	Gm10241	ENSMUST00000117664	NA	NA	NA	NA	predicted pseudogene 10241 [Source:MGI Symbol;Acc:MGI:3704461]	processed_pseudogene	95.4398	60.7118	65.9536	103.623	72.1476	25.6425	55.4862	51.5753	1.79893	0.847139	0.00798557	0.704136	up	no
ENSMUSG00000105077	Gm4859	ENSMUST00000199625	NA	NA	NA	NA	predicted gene 4859 [Source:MGI Symbol;Acc:MGI:3646906]	processed_pseudogene	0.403534	0.135596	0.157648	0	1.36038	0	0.046793	0	26.3777	4.72125	0.00803728	0.70681	up	no
ENSMUSG00000031610	Scrg1	ENSMUST00000034023	GO:0005576(extracellular region);GO:0005737(cytoplasm);GO:0005794(Golgi apparatus);GO:0044306(neuron projection terminus);GO:0097168(mesenchymal stem cell proliferation)	NA	NA	NA	scrapie responsive gene 1 [Source:MGI Symbol;Acc:MGI:1328308]	protein_coding	14.4474	16.9366	17.6436	16.0776	22.6617	28.1058	24.4677	25.5355	0.674188	-0.568776	0.00808962	0.709526	down	no
ENSMUSG00000068466	Gm5518	ENSMUST00000084171	NA	NA	NA	NA	predicted gene 5518 [Source:MGI Symbol;Acc:MGI:3648673]	processed_pseudogene	10.2137	5.82544	5.15842	9.5269	4.48395	2.02697	4.58383	3.39987	2.11025	1.07742	0.00811711	0.710054	up	no
ENSMUSG00000061724	Gm2423	ENSMUST00000074863	NA	NA	NA	NA	predicted gene 2423 [Source:MGI Symbol;Acc:MGI:3805957]	processed_pseudogene	32.3961	17.5939	16.5308	42.6211	17.4099	7.72346	12.4602	15.6367	2.11977	1.08391	0.00814262	0.710218	up	no
ENSMUSG00000060438	Rps10-ps1	ENSMUST00000074353	NA	NA	NA	NA	ribosomal protein S10, pseudogene 1 [Source:MGI Symbol;Acc:MGI:3644167]	processed_pseudogene	5.63246	7.44133	7.93686	4.83106	7.45743	16.499	8.98058	9.7638	0.566899	-0.818835	0.00816975	0.710218	down	no
ENSMUSG00000046159	Chrm3	ENSMUST00000223242;ENSMUST00000187510;ENSMUST00000063093	GO:0003056(regulation of vascular smooth muscle contraction);GO:0004930(G protein-coupled receptor activity);GO:0004993(G protein-coupled serotonin receptor activity);GO:0005515(protein binding);GO:0005783(endoplasmic reticulum);GO:0005789(endoplasmic reticulum membrane);GO:0005886(plasma membrane);GO:0005887(integral component of plasma membrane);GO:0006939(smooth muscle contraction);GO:0007165(…	04020(Calcium signaling pathway);04080(Neuroactive ligand-receptor interaction);04725(Cholinergic synapse);04742(Taste transduction);04810(Regulation of actin cytoskeleton);04911(Insulin secretion);04970(Salivary secretion);04971(Gastric acid secretion);04972(Pancreatic secretion);04972(Pancreatic secretion)	K04131	NA	cholinergic receptor, muscarinic 3, cardiac [Source:MGI Symbol;Acc:MGI:88398]	retained_intron;protein_coding	1.60266	1.4232	1.43865	1.08278	0.892553	0.091597	0.145367	0.958272	3.23276	1.69276	0.00820784	0.710218	up	no
ENSMUSG00000020163	Uqcr11	ENSMUST00000141683;ENSMUST00000020372;ENSMUST00000138428	GO:0005739(mitochondrion);GO:0005743(mitochondrial inner membrane);GO:0008121(ubiquinol-cytochrome-c reductase activity);GO:0009055(electron transfer activity);GO:0016020(membrane);GO:0016021(integral component of membrane);GO:0022900(electron transport chain);GO:0055114(oxidation-reduction process);GO:0070469(respirasome);GO:0070469(respirasome)	00190(Oxidative phosphorylation);04260(Cardiac muscle contraction);04714(Thermogenesis);04932(Non-alcoholic fatty liver disease (NAFLD));05010(Alzheimer disease);05012(Parkinson disease);05016(Huntington disease);05016(Huntington disease)	K00420	NA	ubiquinol-cytochrome c reductase, complex III subunit XI [Source:MGI Symbol;Acc:MGI:1913844]	processed_transcript;protein_coding	45.9983	88.8316	104.495	73.9686	144.375	162.112	188.158	157.953	0.540316	-0.888125	0.00821507	0.710218	down	no
ENSMUSG00000035150	Eif2s3x	ENSMUST00000050328;ENSMUST00000113922;ENSMUST00000127963	GO:0000166(nucleotide binding);GO:0001731(formation of translation preinitiation complex);GO:0003743(translation initiation factor activity);GO:0003924(GTPase activity);GO:0005525(GTP binding);GO:0005737(cytoplasm);GO:0005829(cytosol);GO:0005850(eukaryotic translation initiation factor 2 complex);GO:0006412(translation);GO:0006413(translational initiation);GO:0008135(translation factor activity, …	03013(RNA transport);03013(RNA transport)	NA	NA	eukaryotic translation initiation factor 2, subunit 3, structural gene X-linked [Source:MGI Symbol;Acc:MGI:1349431]	protein_coding;processed_transcript	25.4777	11.2148	9.83849	10.0446	7.89124	6.37639	3.06617	6.68689	2.39811	1.2619	0.00822638	0.710218	up	no
ENSMUSG00000086970	Bcas1os1	ENSMUST00000133586	NA	NA	NA	NA	breast carcinoma amplified sequence 1, opposite strand 1 [Source:MGI Symbol;Acc:MGI:3649795]	antisense	0.072727	0.074595	0.068692	0.2395	0	0	0	0	911.028	9.83135	0.00828615	0.713515	up	no
ENSMUSG00000108455	Gm44745	ENSMUST00000206563	NA	NA	NA	NA	predicted gene 44745 [Source:MGI Symbol;Acc:MGI:5753321]	TEC	0.040609	0	0.056146	0.06885	0.027517	0.125616	0.211076	0.185055	0.222087	-2.1708	0.00838161	0.718316	down	no
ENSMUSG00000043259	Fam13c	ENSMUST00000062883;ENSMUST00000105436;ENSMUST00000173042;ENSMUST00000220159;ENSMUST00000218542;ENSMUST00000219514;ENSMUST00000220442	GO:0003674(molecular_function);GO:0005575(cellular_component);GO:0008150(biological_process);GO:0008150(biological_process)	NA	NA	NA	family with sequence similarity 13, member C [Source:MGI Symbol;Acc:MGI:1918971]	protein_coding;retained_intron	2.17768	0.413845	0.494021	0.697785	0.569527	0.26678	0.30154	0.360763	2.81107	1.49112	0.00838535	0.718316	up	no
ENSMUSG00000027296	Itpka	ENSMUST00000028758	GO:0000166(nucleotide binding);GO:0000828(inositol hexakisphosphate kinase activity);GO:0004683(calmodulin-dependent protein kinase activity);GO:0005516(calmodulin binding);GO:0005524(ATP binding);GO:0005634(nucleus);GO:0005737(cytoplasm);GO:0006020(inositol metabolic process);GO:0006468(protein phosphorylation);GO:0008440(inositol-1,4,5-trisphosphate 3-kinase activity);GO:0016301(kinase activity…	00562(Inositol phosphate metabolism);04020(Calcium signaling pathway);04070(Phosphatidylinositol signaling system)	K00911	EC:2.7.1.127	inositol 1,4,5-trisphosphate 3-kinase A [Source:MGI Symbol;Acc:MGI:1333822]	protein_coding	9.0668	20.7926	2.4584	2.16709	2.59245	1.51306	1.72288	2.67407	3.7642	1.91234	0.00845055	0.72102	up	no
ENSMUSG00000043687	1190005I06Rik	ENSMUST00000123927;ENSMUST00000180677;ENSMUST00000144417	GO:0003674(molecular_function);GO:0005575(cellular_component);GO:0008150(biological_process);GO:0008150(biological_process)	NA	NA	NA	RIKEN cDNA 1190005I06 gene [Source:MGI Symbol;Acc:MGI:1916168]	protein_coding;nonsense_mediated_decay	4.76176	6.59469	6.3507	7.64291	8.25071	8.44604	11.0077	11.2945	0.655662	-0.608976	0.00852797	0.72102	down	no
ENSMUSG00000113061	Rps18-ps5	ENSMUST00000223428	GO:0003676(nucleic acid binding);GO:0003723(RNA binding);GO:0003735(structural constituent of ribosome);GO:0005829(cytosol);GO:0005840(ribosome);GO:0006412(translation);GO:0015935(small ribosomal subunit)	NA	NA	NA	ribosomal protein S18, pseudogene 5 [Source:MGI Symbol;Acc:MGI:3649931]	protein_coding	36.8816	72.0518	91.6603	81.2069	114.468	122.192	163.352	142.292	0.55573	-0.847544	0.00855285	0.72102	down	no
ENSMUSG00000082396	Zfp389	ENSMUST00000118425;ENSMUST00000224437	NA	NA	NA	NA	zinc finger protein 389 [Source:MGI Symbol;Acc:MGI:3641940]	transcribed_processed_pseudogene;processed_transcript	0.365589	0.0230408	0.0447576	0.0114219	0.109852	0.00912	0	0	36.4909	5.18946	0.00855883	0.72102	up	no
ENSMUSG00000024164	C3	ENSMUST00000024988	GO:0001798(positive regulation of type IIa hypersensitivity);GO:0001934(positive regulation of protein phosphorylation);GO:0001970(positive regulation of activation of membrane attack complex);GO:0002376(immune system process);GO:0004866(endopeptidase inhibitor activity);GO:0005515(protein binding);GO:0005576(extracellular region);GO:0005615(extracellular space);GO:0006629(lipid metabolic process…	04080(Neuroactive ligand-receptor interaction);04145(Phagosome);04610(Complement and coagulation cascades);05133(Pertussis);05134(Legionellosis);05140(Leishmaniasis);05142(Chagas disease (American trypanosomiasis));05150(Staphylococcus aureus infection);05152(Tuberculosis);05167(Kaposi sarcoma-associated herpesvirus infection);05168(Herpes simplex virus 1 infection);05203(Viral carcinogenesis);05…	K03990	NA	complement component 3 [Source:MGI Symbol;Acc:MGI:88227]	protein_coding	1.22792	1.18295	0.26281	0.607141	0.278295	0.214477	0.201845	0.279844	3.06748	1.61705	0.00856393	0.72102	up	no
ENSMUSG00000032267	Usp28	ENSMUST00000215856;ENSMUST00000047349;ENSMUST00000215118;ENSMUST00000215850;ENSMUST00000213457;ENSMUST00000213874;ENSMUST00000216657;ENSMUST00000216607;ENSMUST00000215378	GO:0000077(DNA damage checkpoint);GO:0004197(cysteine-type endopeptidase activity);GO:0004843(thiol-dependent ubiquitin-specific protease activity);GO:0005515(protein binding);GO:0005634(nucleus);GO:0005654(nucleoplasm);GO:0005829(cytosol);GO:0006281(DNA repair);GO:0006508(proteolysis);GO:0006511(ubiquitin-dependent protein catabolic process);GO:0006974(cellular response to DNA damage stimulus);G…	NA	K21122	EC:3.4.19.12	ubiquitin specific peptidase 28 [Source:MGI Symbol;Acc:MGI:2442293]	protein_coding;retained_intron	2.71511	1.68964	1.36663	1.57769	1.09367	0.723311	0.885543	1.05376	1.90251	0.927903	0.0085957	0.72102	up	no
ENSMUSG00000038683	Pak1ip1	ENSMUST00000174551;ENSMUST00000174472;ENSMUST00000046951;ENSMUST00000173238	GO:0005515(protein binding);GO:0005634(nucleus);GO:0005730(nucleolus);GO:0008283(cell population proliferation);GO:0009968(negative regulation of signal transduction);GO:0042254(ribosome biogenesis);GO:0042273(ribosomal large subunit biogenesis);GO:0060021(roof of mouth development);GO:1901796(regulation of signal transduction by p53 class mediator);GO:1901796(regulation of signal transduction by…	NA	K14830	NA	PAK1 interacting protein 1 [Source:MGI Symbol;Acc:MGI:1915333]	retained_intron;protein_coding	8.41258	5.78454	7.41328	8.21888	5.76568	3.88862	5.25803	4.9982	1.50988	0.594431	0.00860564	0.72102	up	no
ENSMUSG00000029464	Gpn3	ENSMUST00000031420;ENSMUST00000156978;ENSMUST00000151173;ENSMUST00000123537;ENSMUST00000127608	GO:0000166(nucleotide binding);GO:0003924(GTPase activity);GO:0005525(GTP binding);GO:0016787(hydrolase activity);GO:0032991(protein-containing complex);GO:0032991(protein-containing complex)	NA	K06883	NA	GPN-loop GTPase 3 [Source:MGI Symbol;Acc:MGI:1289326]	protein_coding;retained_intron;nonsense_mediated_decay	5.65495	3.7999	5.27602	7.34884	3.49488	2.21138	2.98014	3.36895	1.79251	0.841983	0.00863767	0.72102	up	no
ENSMUSG00000038372	Gmds	ENSMUST00000041859;ENSMUST00000178313;ENSMUST00000178294	GO:0005737(cytoplasm);GO:0007219(Notch signaling pathway);GO:0008446(GDP-mannose 4,6-dehydratase activity);GO:0016829(lyase activity);GO:0019673(GDP-mannose metabolic process);GO:0042351('de novo' GDP-L-fucose biosynthetic process);GO:0042802(identical protein binding);GO:0070401(NADP+ binding);GO:0070401(NADP+ binding)	00051(Fructose and mannose metabolism);00520(Amino sugar and nucleotide sugar metabolism);00520(Amino sugar and nucleotide sugar metabolism)	K01711	EC:4.2.1.47	GDP-mannose 4, 6-dehydratase [Source:MGI Symbol;Acc:MGI:1891112]	protein_coding;processed_transcript;retained_intron	2.26648	2.18039	2.23391	2.39486	2.52986	2.45945	3.74456	3.03453	0.753723	-0.407894	0.00863888	0.72102	down	no
ENSMUSG00000063018	2010204K13Rik	ENSMUST00000154346;ENSMUST00000147870;ENSMUST00000128571	NA	NA	NA	NA	RIKEN cDNA 2010204K13 gene [Source:MGI Symbol;Acc:MGI:1922859]	processed_transcript	2.58576	4.20049	3.90828	3.16464	5.74544	5.42155	8.11311	6.88342	0.576096	-0.79562	0.00868438	0.72102	down	no
ENSMUSG00000048027	Rgmb	ENSMUST00000170578;ENSMUST00000231985;ENSMUST00000232638;ENSMUST00000232592;ENSMUST00000238157	GO:0005793(endoplasmic reticulum-Golgi intermediate compartment);GO:0005886(plasma membrane);GO:0007155(cell adhesion);GO:0007165(signal transduction);GO:0015026(coreceptor activity);GO:0016020(membrane);GO:0030509(BMP signaling pathway);GO:0031225(anchored component of membrane);GO:0042802(identical protein binding);GO:0045121(membrane raft);GO:0045893(positive regulation of transcription, DNA-t…	04350(TGF-beta signaling pathway);04350(TGF-beta signaling pathway)	K06847	NA	repulsive guidance molecule family member B [Source:MGI Symbol;Acc:MGI:1916049]	protein_coding;processed_transcript	4.20766	3.41238	3.09432	2.80098	2.83402	1.73863	1.71334	2.41368	1.67239	0.741908	0.00875432	0.72102	up	no
ENSMUSG00000074968	Ano3	ENSMUST00000099623;ENSMUST00000140777	GO:0005254(chloride channel activity);GO:0005886(plasma membrane);GO:0006869(lipid transport);GO:0016020(membrane);GO:0016021(integral component of membrane);GO:0016048(detection of temperature stimulus);GO:0017128(phospholipid scramblase activity);GO:0046983(protein dimerization activity);GO:0050982(detection of mechanical stimulus);GO:0055085(transmembrane transport);GO:0061588(calcium activate…	NA	K19498	NA	anoctamin 3 [Source:MGI Symbol;Acc:MGI:3613666]	protein_coding	1.23618	0.977924	0.0713026	0.0634755	0.0411357	0.0893554	0.0302979	0.0902946	6.83031	2.77195	0.00876054	0.72102	up	no
ENSMUSG00000101841	Gm11993	ENSMUST00000121861	NA	NA	NA	NA	predicted gene 11993 [Source:MGI Symbol;Acc:MGI:3651126]	processed_pseudogene	4.05733	3.28188	5.07492	4.90576	3.34626	1.79352	1.93896	2.8828	1.8744	0.906429	0.00876233	0.72102	up	no
ENSMUSG00000098428	Gm2260	ENSMUST00000184965	NA	NA	NA	NA	predicted gene 2260 [Source:MGI Symbol;Acc:MGI:3780429]	unprocessed_pseudogene	10.1679	7.15403	6.34746	13.1522	7.6459	2.58455	6.16364	4.52974	2.00939	1.00676	0.008769	0.72102	up	no
ENSMUSG00000087107	AI662270	ENSMUST00000216842	NA	NA	NA	NA	expressed sequence AI662270 [Source:MGI Symbol;Acc:MGI:2144254]	retained_intron	0.199805	0.0348291	0.0318701	0.0146886	0.0289459	0.00681131	0	0	27.3197	4.77187	0.00877109	0.72102	up	no
ENSMUSG00000074569	Gcnt7	ENSMUST00000099060	GO:0000139(Golgi membrane);GO:0003674(molecular_function);GO:0005575(cellular_component);GO:0005794(Golgi apparatus);GO:0006486(protein glycosylation);GO:0008150(biological_process);GO:0016020(membrane);GO:0016021(integral component of membrane);GO:0016740(transferase activity);GO:0016757(transferase activity, transferring glycosyl groups)	NA	NA	NA	glucosaminyl (N-acetyl) transferase family member 7 [Source:MGI Symbol;Acc:MGI:3606143]	protein_coding	0.052121	0	0.037643	0.11084	0.058961	0	0	0	519.13	9.01995	0.0087831	0.72102	up	no
ENSMUSG00000026628	Atf3	ENSMUST00000027941	GO:0000122(negative regulation of transcription by RNA polymerase II);GO:0000976(transcription regulatory region sequence-specific DNA binding);GO:0000977(RNA polymerase II regulatory region sequence-specific DNA binding);GO:0000978(RNA polymerase II cis-regulatory region sequence-specific DNA binding);GO:0000981(DNA-binding transcription factor activity, RNA polymerase II-specific);GO:0001227(DN…	NA	K09032	NA	activating transcription factor 3 [Source:MGI Symbol;Acc:MGI:109384]	protein_coding	1.78792	1.27985	0.624972	1.1676	0.508223	0.489773	0.35745	0.366011	2.655	1.40871	0.00879238	0.72102	up	no
ENSMUSG00000026322	Htr4	ENSMUST00000027560;ENSMUST00000236691	GO:0004930(G protein-coupled receptor activity);GO:0004993(G protein-coupled serotonin receptor activity);GO:0005515(protein binding);GO:0005737(cytoplasm);GO:0005768(endosome);GO:0005886(plasma membrane);GO:0005887(integral component of plasma membrane);GO:0007165(signal transduction);GO:0007186(G protein-coupled receptor signaling pathway);GO:0007187(G protein-coupled receptor signaling pathway…	04020(Calcium signaling pathway);04024(cAMP signaling pathway);04080(Neuroactive ligand-receptor interaction);04726(Serotonergic synapse);04726(Serotonergic synapse)	K04160	NA	5 hydroxytryptamine (serotonin) receptor 4 [Source:MGI Symbol;Acc:MGI:109246]	protein_coding	0.365084	0.210797	0.115924	0.0393061	0.114595	0.0409955	0	0.0342111	6.74707	2.75426	0.00881772	0.72102	up	no
ENSMUSG00000087458	Gm13999	ENSMUST00000141511	NA	NA	NA	NA	predicted gene 13999 [Source:MGI Symbol;Acc:MGI:3651905]	antisense	0.615928	0.234513	0	0.151016	0	0	0	0	2002.91	10.9679	0.00883122	0.72102	up	no
ENSMUSG00000036356	Csgalnact1	ENSMUST00000078350;ENSMUST00000211871;ENSMUST00000130214	GO:0001958(endochondral ossification);GO:0005794(Golgi apparatus);GO:0008376(acetylgalactosaminyltransferase activity);GO:0008955(peptidoglycan glycosyltransferase activity);GO:0015020(glucuronosyltransferase activity);GO:0016020(membrane);GO:0016021(integral component of membrane);GO:0016740(transferase activity);GO:0019276(UDP-N-acetylgalactosamine metabolic process);GO:0030198(extracellular ma…	00532(Glycosaminoglycan biosynthesis - chondroitin sulfate / dermatan sulfate);00532(Glycosaminoglycan biosynthesis - chondroitin sulfate / dermatan sulfate)	K00746	2.4.1.175;EC:2.4.1.174	chondroitin sulfate N-acetylgalactosaminyltransferase 1 [Source:MGI Symbol;Acc:MGI:2442354]	protein_coding;processed_transcript	2.54022	1.26431	1.54019	1.07816	0.944083	0.87219	0.543069	0.550808	2.24823	1.16879	0.00888889	0.722203	up	no
ENSMUSG00000068037	Mas1	ENSMUST00000089015;ENSMUST00000159223;ENSMUST00000162119;ENSMUST00000165020;ENSMUST00000162389;ENSMUST00000162333	GO:0001595(angiotensin receptor activity);GO:0001933(negative regulation of protein phosphorylation);GO:0004930(G protein-coupled receptor activity);GO:0005886(plasma membrane);GO:0007165(signal transduction);GO:0007186(G protein-coupled receptor signaling pathway);GO:0007250(activation of NF-kappaB-inducing kinase activity);GO:0007283(spermatogenesis);GO:0008284(positive regulation of cell popul…	04080(Neuroactive ligand-receptor interaction);04614(Renin-angiotensin system);04614(Renin-angiotensin system)	K04303	NA	MAS1 oncogene [Source:MGI Symbol;Acc:MGI:96918]	protein_coding	1.68541	2.42941	0.00818783	0.0600846	0	0.0152289	0	0	164.808	7.36464	0.00891098	0.722203	up	no
ENSMUSG00000026688	Mgst3	ENSMUST00000028005	GO:0004364(glutathione transferase activity);GO:0004464(leukotriene-C4 synthase activity);GO:0004602(glutathione peroxidase activity);GO:0005635(nuclear envelope);GO:0005783(endoplasmic reticulum);GO:0005789(endoplasmic reticulum membrane);GO:0006629(lipid metabolic process);GO:0010243(response to organonitrogen compound);GO:0016020(membrane);GO:0016021(integral component of membrane);GO:0016491(…	00480(Glutathione metabolism);00980(Metabolism of xenobiotics by cytochrome P450);00982(Drug metabolism - cytochrome P450);00983(Drug metabolism - other enzymes);01524(Platinum drug resistance);05200(Pathways in cancer);05204(Chemical carcinogenesis);05225(Hepatocellular carcinoma);05418(Fluid shear stress and atherosclerosis)	K00799	EC:2.5.1.18	microsomal glutathione S-transferase 3 [Source:MGI Symbol;Acc:MGI:1913697]	protein_coding	86.5711	105.499	174.101	136.173	215.579	217.568	248.195	258.667	0.59461	-0.749984	0.00891123	0.722203	down	no
ENSMUSG00000032202	Rab27a	ENSMUST00000034722;ENSMUST00000184032;ENSMUST00000184575;ENSMUST00000184146	GO:0000166(nucleotide binding);GO:0001750(photoreceptor outer segment);GO:0003924(GTPase activity);GO:0005515(protein binding);GO:0005525(GTP binding);GO:0005764(lysosome);GO:0005768(endosome);GO:0005770(late endosome);GO:0005794(Golgi apparatus);GO:0006605(protein targeting);GO:0006887(exocytosis);GO:0007596(blood coagulation);GO:0010628(positive regulation of gene expression);GO:0016020(membran…	NA	K07885	NA	RAB27A, member RAS oncogene family [Source:MGI Symbol;Acc:MGI:1861441]	protein_coding;retained_intron	1.96738	1.10202	1.29561	1.41554	1.18994	0.692958	0.9565	0.853286	1.67108	0.740785	0.0089689	0.725099	up	no
ENSMUSG00000103382	Gm37755	ENSMUST00000195880	NA	NA	NA	NA	predicted gene, 37755 [Source:MGI Symbol;Acc:MGI:5610983]	TEC	0.536474	0.353848	0.193003	0	0.040094	0.027154	0	0.011696	17.3501	4.11687	0.00902014	0.726157	up	no
ENSMUSG00000085788	4930470G03Rik	ENSMUST00000122926	NA	NA	NA	NA	RIKEN cDNA 4930470G03 gene [Source:MGI Symbol;Acc:MGI:1922171]	bidirectional_promoter_lncRNA	0.077575	0.453568	0.056892	0.042618	1.07395	0.050103	0	0.053841	9.83952	3.29859	0.0090259	0.726157	up	no
ENSMUSG00000000903	Vpreb3	ENSMUST00000121151;ENSMUST00000000926	GO:0002377(immunoglobulin production);GO:0003674(molecular_function);GO:0005615(extracellular space);GO:0005783(endoplasmic reticulum);GO:0006955(immune response);GO:0051025(negative regulation of immunoglobulin secretion);GO:0051025(negative regulation of immunoglobulin secretion)	NA	NA	NA	pre-B lymphocyte gene 3 [Source:MGI Symbol;Acc:MGI:98938]	protein_coding	0.170764	0.223201	0.052555	0.192354	0	0	0	0	1277.75	10.3194	0.00904919	0.726264	up	no
ENSMUSG00000049649	Gpr3	ENSMUST00000052090;ENSMUST00000105911;ENSMUST00000151025	GO:0004930(G protein-coupled receptor activity);GO:0005737(cytoplasm);GO:0005886(plasma membrane);GO:0007165(signal transduction);GO:0007186(G protein-coupled receptor signaling pathway);GO:0007189(adenylate cyclase-activating G protein-coupled receptor signaling pathway);GO:0016020(membrane);GO:0016021(integral component of membrane);GO:0019222(regulation of metabolic process);GO:0040020(regulat…	NA	K04311	NA	G-protein coupled receptor 3 [Source:MGI Symbol;Acc:MGI:101908]	protein_coding	3.65226	3.04574	3.29453	3.62377	3.07318	6.90439	5.26064	3.06313	0.657577	-0.604767	0.00910444	0.728928	down	no
ENSMUSG00000005672	Kit	ENSMUST00000144270;ENSMUST00000148993;ENSMUST00000136002;ENSMUST00000201240;ENSMUST00000143221;ENSMUST00000151357	GO:0000166(nucleotide binding);GO:0000187(activation of MAPK activity);GO:0001541(ovarian follicle development);GO:0001650(fibrillar center);GO:0001669(acrosomal vesicle);GO:0002020(protease binding);GO:0002244(hematopoietic progenitor cell differentiation);GO:0002318(myeloid progenitor cell differentiation);GO:0002320(lymphoid progenitor cell differentiation);GO:0002327(immature B cell different…	04010(MAPK signaling pathway);04014(Ras signaling pathway);04015(Rap1 signaling pathway);04072(Phospholipase D signaling pathway);04151(PI3K-Akt signaling pathway);04640(Hematopoietic cell lineage);04916(Melanogenesis);05200(Pathways in cancer);05221(Acute myeloid leukemia);05224(Breast cancer);05230(Central carbon metabolism in cancer);05230(Central carbon metabolism in cancer)	K05091	EC:2.7.10.1	KIT proto-oncogene receptor tyrosine kinase [Source:MGI Symbol;Acc:MGI:96677]	protein_coding;retained_intron	0.634277	0.834111	0.187028	0.293861	0.220927	0.119959	0.178455	0.159322	2.8447	1.50828	0.00918376	0.733234	up	no
ENSMUSG00000015093	Clic3	ENSMUST00000132311;ENSMUST00000142006;ENSMUST00000114265;ENSMUST00000102918;ENSMUST00000143862;ENSMUST00000140022	GO:0005244(voltage-gated ion channel activity);GO:0005254(chloride channel activity);GO:0005515(protein binding);GO:0005634(nucleus);GO:0005737(cytoplasm);GO:0006811(ion transport);GO:0006821(chloride transport);GO:0016020(membrane);GO:0016021(integral component of membrane);GO:0016604(nuclear body);GO:0034220(ion transmembrane transport);GO:0034707(chloride channel complex);GO:0034765(regulation…	NA	K05023	NA	chloride intracellular channel 3 [Source:MGI Symbol;Acc:MGI:1916704]	processed_transcript;protein_coding	1.05862	0.78093	0.170056	0.398367	1.66546	0.259647	0.179623	0.103051	4.50667	2.17206	0.00920256	0.733234	up	no
ENSMUSG00000112813	Gm34376	ENSMUST00000218529	NA	NA	NA	NA	predicted gene, 34376 [Source:MGI Symbol;Acc:MGI:5593535]	lincRNA	0.052969	0	0	0.152731	0.239048	0	0	0	889.496	9.79684	0.00924305	0.734689	up	no
ENSMUSG00000081824	Ndufs5-ps	ENSMUST00000121906	NA	NA	NA	NA	NADH:ubiquinone oxidoreductase core subunit S5, pseudogene [Source:MGI Symbol;Acc:MGI:3612445]	processed_pseudogene	1.38593	4.78013	6.22616	3.43894	6.80687	14.7612	10.0614	7.95143	0.414438	-1.27077	0.00926682	0.734812	down	no
ENSMUSG00000104136	Gm36955	ENSMUST00000194316	NA	NA	NA	NA	predicted gene, 36955 [Source:MGI Symbol;Acc:MGI:5610183]	TEC	0.001235	0	0	0	0	0.024638	0.083861	0.099565	0.0035614	-8.13334	0.0093255	0.737696	down	no
ENSMUSG00000043873	Chil5	ENSMUST00000200146;ENSMUST00000054973	GO:0005576(extracellular region);GO:0005975(carbohydrate metabolic process);GO:0006032(chitin catabolic process);GO:0008061(chitin binding);GO:0008061(chitin binding)	NA	NA	NA	chitinase-like 5 [Source:MGI Symbol;Acc:MGI:2676649]	protein_coding;nonsense_mediated_decay	0.173478	0.027147	0.0225971	0.203354	0	0	0	0	853.152	9.73666	0.00938829	0.740891	up	no
ENSMUSG00000036907	C1ql2	ENSMUST00000037286	GO:0005515(protein binding);GO:0005576(extracellular region);GO:0005581(collagen trimer);GO:0032991(protein-containing complex);GO:0042802(identical protein binding)	NA	K23284	NA	complement component 1, q subcomponent-like 2 [Source:MGI Symbol;Acc:MGI:3032521]	protein_coding	5.67697	3.38118	2.83934	1.88532	2.30306	1.07663	1.67927	1.74947	2.14222	1.09911	0.009449	0.742381	up	no
ENSMUSG00000025128	Bhlhe22	ENSMUST00000026120	GO:0000981(DNA-binding transcription factor activity, RNA polymerase II-specific);GO:0005634(nucleus);GO:0006355(regulation of transcription, DNA-templated);GO:0006357(regulation of transcription by RNA polymerase II);GO:0022008(neurogenesis);GO:0046983(protein dimerization activity);GO:1990837(sequence-specific double-stranded DNA binding)	NA	K09086	NA	basic helix-loop-helix family, member e22 [Source:MGI Symbol;Acc:MGI:1930001]	protein_coding	3.67108	1.62492	0.306439	0.137875	0.228069	0.343527	0.138242	0.112206	6.02892	2.5919	0.00945208	0.742381	up	no
ENSMUSG00000023886	Smoc2	ENSMUST00000024660;ENSMUST00000233540;ENSMUST00000233526;ENSMUST00000233686	GO:0005509(calcium ion binding);GO:0005515(protein binding);GO:0005539(glycosaminoglycan binding);GO:0005576(extracellular region);GO:0005604(basement membrane);GO:0005614(interstitial matrix);GO:0005615(extracellular space);GO:0008201(heparin binding);GO:0010595(positive regulation of endothelial cell migration);GO:0010811(positive regulation of cell-substrate adhesion);GO:0030198(extracellular …	NA	NA	NA	SPARC related modular calcium binding 2 [Source:MGI Symbol;Acc:MGI:1929881]	protein_coding;retained_intron;processed_transcript	0.801394	0.903514	0.152788	0.190022	0.0892339	0.0620384	0.0944607	0.161005	4.03828	2.01374	0.00948131	0.742912	up	no
ENSMUSG00000027253	Lrp4	ENSMUST00000028689;ENSMUST00000123897;ENSMUST00000151907	GO:0001822(kidney development);GO:0001932(regulation of protein phosphorylation);GO:0001942(hair follicle development);GO:0005509(calcium ion binding);GO:0005515(protein binding);GO:0005886(plasma membrane);GO:0006897(endocytosis);GO:0007275(multicellular organism development);GO:0008104(protein localization);GO:0009953(dorsal/ventral pattern formation);GO:0009954(proximal/distal pattern formatio…	NA	K20051	NA	low density lipoprotein receptor-related protein 4 [Source:MGI Symbol;Acc:MGI:2442252]	protein_coding;processed_transcript	2.00999	1.45134	1.25694	1.4509	1.22822	0.940457	0.87783	0.826786	1.678	0.746742	0.00950748	0.743202	up	no
ENSMUSG00000079550	Mpp4	ENSMUST00000114275;ENSMUST00000188494;ENSMUST00000187825	GO:0000139(Golgi membrane);GO:0005102(signaling receptor binding);GO:0005515(protein binding);GO:0005737(cytoplasm);GO:0005829(cytosol);GO:0005912(adherens junction);GO:0015629(actin cytoskeleton);GO:0016328(lateral plasma membrane);GO:0032991(protein-containing complex);GO:0035418(protein localization to synapse);GO:0042734(presynaptic membrane);GO:0044316(cone cell pedicle);GO:0044317(rod spher…	04530(Tight junction);04530(Tight junction)	K21109	NA	membrane protein, palmitoylated 4 (MAGUK p55 subfamily member 4) [Source:MGI Symbol;Acc:MGI:2386681]	protein_coding;retained_intron;processed_transcript	0.0592814	0.0205029	0.186616	0.224946	0.016999	0.50249	0.460697	0.118754	0.281907	-1.82671	0.00953112	0.743292	down	no
ENSMUSG00000056962	Jmjd6	ENSMUST00000047616;ENSMUST00000124831;ENSMUST00000140513;ENSMUST00000140349;ENSMUST00000141735;ENSMUST00000130120	GO:0001568(blood vessel development);GO:0001822(kidney development);GO:0002040(sprouting angiogenesis);GO:0003713(transcription coactivator activity);GO:0003723(RNA binding);GO:0003727(single-stranded RNA binding);GO:0005506(iron ion binding);GO:0005515(protein binding);GO:0005634(nucleus);GO:0005654(nucleoplasm);GO:0005730(nucleolus);GO:0005737(cytoplasm);GO:0005829(cytosol);GO:0005886(plasma me…	NA	K11323	EC:1.14.11.-	jumonji domain containing 6 [Source:MGI Symbol;Acc:MGI:1858910]	protein_coding;nonsense_mediated_decay;retained_intron	6.1506	5.02135	6.46793	6.83228	6.51614	7.31196	9.09802	6.94249	0.796189	-0.328818	0.00957426	0.743438	down	no
ENSMUSG00000085911	Gm14061	ENSMUST00000155923	NA	NA	NA	NA	predicted gene 14061 [Source:MGI Symbol;Acc:MGI:3649736]	lincRNA	0.075787	0.771062	0.068042	0.186007	0.174134	0.046904	0	0	16.3103	4.02771	0.00957795	0.743438	up	no
ENSMUSG00000063882	Uqcrh	ENSMUST00000134760;ENSMUST00000050580;ENSMUST00000078676;ENSMUST00000142468;ENSMUST00000127175	GO:0005739(mitochondrion);GO:0005743(mitochondrial inner membrane);GO:0005750(mitochondrial respiratory chain complex III);GO:0006122(mitochondrial electron transport, ubiquinol to cytochrome c);GO:0008121(ubiquinol-cytochrome-c reductase activity);GO:0009060(aerobic respiration);GO:0016020(membrane);GO:0044877(protein-containing complex binding);GO:0055114(oxidation-reduction process);GO:0070469…	00190(Oxidative phosphorylation);04260(Cardiac muscle contraction);04714(Thermogenesis);04932(Non-alcoholic fatty liver disease (NAFLD));05010(Alzheimer disease);05012(Parkinson disease);05016(Huntington disease);05016(Huntington disease)	K00416	NA	ubiquinol-cytochrome c reductase hinge protein [Source:MGI Symbol;Acc:MGI:1913826]	processed_transcript;protein_coding;retained_intron	91.9792	121.898	145.062	123.746	160.712	165.834	204.606	197.275	0.679986	-0.556423	0.00960411	0.743722	down	no
ENSMUSG00000029475	Kdm2b	ENSMUST00000139674;ENSMUST00000118027;ENSMUST00000031435;ENSMUST00000134501;ENSMUST00000147544;ENSMUST00000046073;ENSMUST00000132419;ENSMUST00000150543;ENSMUST00000143273;ENSMUST00000138929;ENSMUST00000173355;ENSMUST00000129998;ENSMUST00000145082;ENSMUST00000174357;ENSMUST00000123479	GO:0000122(negative regulation of transcription by RNA polymerase II);GO:0000978(RNA polymerase II cis-regulatory region sequence-specific DNA binding);GO:0003677(DNA binding);GO:0003723(RNA binding);GO:0005515(protein binding);GO:0005634(nucleus);GO:0005694(chromosome);GO:0005730(nucleolus);GO:0006325(chromatin organization);GO:0007283(spermatogenesis);GO:0008270(zinc ion binding);GO:0016491(oxi…	NA	K10276	EC:1.14.11.27	lysine (K)-specific demethylase 2B [Source:MGI Symbol;Acc:MGI:1354737]	retained_intron;protein_coding;processed_transcript	0.916498	0.481396	0.487512	0.798281	0.415295	0.213026	0.392813	0.355694	1.93378	0.951422	0.00966913	0.744921	up	no
ENSMUSG00000099104	Gm17087	ENSMUST00000184255;ENSMUST00000184183	NA	NA	NA	NA	predicted gene 17087 [Source:MGI Symbol;Acc:MGI:4937914]	translated_processed_pseudogene;protein_coding	0.032295	0	0.19403	0.043575	0.148807	0.397348	0.418262	0.584651	0.179412	-2.47865	0.00970271	0.744921	down	no
ENSMUSG00000035885	Cox8a	ENSMUST00000039758;ENSMUST00000237087	GO:0004129(cytochrome-c oxidase activity);GO:0005739(mitochondrion);GO:0005743(mitochondrial inner membrane);GO:0006119(oxidative phosphorylation);GO:0016020(membrane);GO:0016021(integral component of membrane);GO:0022900(electron transport chain);GO:0045277(respiratory chain complex IV);GO:1902600(proton transmembrane transport);GO:1902600(proton transmembrane transport)	00190(Oxidative phosphorylation);04260(Cardiac muscle contraction);04714(Thermogenesis);04932(Non-alcoholic fatty liver disease (NAFLD));05010(Alzheimer disease);05012(Parkinson disease);05016(Huntington disease);05016(Huntington disease)	K02273	NA	cytochrome c oxidase subunit 8A [Source:MGI Symbol;Acc:MGI:105959]	protein_coding;nonsense_mediated_decay	339.899	466.527	600.183	507.555	709.814	750.176	894.267	802.868	0.643313	-0.636407	0.00970708	0.744921	down	no
ENSMUSG00000022225	Cma1	ENSMUST00000022834;ENSMUST00000226280	GO:0004252(serine-type endopeptidase activity);GO:0005576(extracellular region);GO:0005615(extracellular space);GO:0006508(proteolysis);GO:0006518(peptide metabolic process);GO:0008233(peptidase activity);GO:0008236(serine-type peptidase activity);GO:0016787(hydrolase activity);GO:0022617(extracellular matrix disassembly);GO:0030141(secretory granule);GO:0030901(midbrain development);GO:0034769(b…	04614(Renin-angiotensin system);04614(Renin-angiotensin system)	K01329	EC:3.4.21.39	chymase 1, mast cell [Source:MGI Symbol;Acc:MGI:96941]	protein_coding	4.00675	3.15211	2.52324	4.20883	1.67463	1.68371	0.328267	1.10998	2.9915	1.58087	0.00973889	0.744921	up	no
ENSMUSG00000035048	Anapc13	ENSMUST00000190279;ENSMUST00000186693;ENSMUST00000188398;ENSMUST00000038673;ENSMUST00000190354	GO:0003674(molecular_function);GO:0005634(nucleus);GO:0005680(anaphase-promoting complex);GO:0007049(cell cycle);GO:0016567(protein ubiquitination);GO:0051301(cell division);GO:0070979(protein K11-linked ubiquitination);GO:0070979(protein K11-linked ubiquitination)	04110(Cell cycle);04114(Oocyte meiosis);04120(Ubiquitin mediated proteolysis);04914(Progesterone-mediated oocyte maturation);04914(Progesterone-mediated oocyte maturation)	K12456	NA	anaphase promoting complex subunit 13 [Source:MGI Symbol;Acc:MGI:1916260]	protein_coding;retained_intron	9.92933	15.8815	13.6056	16.1708	15.7004	21.1328	22.0247	20.0918	0.676253	-0.564364	0.00975866	0.744921	down	no
ENSMUSG00000023968	Crip3	ENSMUST00000169441;ENSMUST00000165750;ENSMUST00000113465;ENSMUST00000024764;ENSMUST00000164180;ENSMUST00000165993;ENSMUST00000165811	GO:0003674(molecular_function);GO:0005737(cytoplasm);GO:0042098(T cell proliferation);GO:0046872(metal ion binding);GO:0046872(metal ion binding)	NA	NA	NA	cysteine-rich protein 3 [Source:MGI Symbol;Acc:MGI:2152434]	retained_intron;protein_coding;processed_transcript	2.0496	1.34888	1.95888	1.96687	1.08859	2.82874	2.81543	1.91394	0.667851	-0.582402	0.00980905	0.744921	down	no
ENSMUSG00000041841	Rpl37	ENSMUST00000227463;ENSMUST00000045356;ENSMUST00000227674;ENSMUST00000226758;ENSMUST00000227111;ENSMUST00000227635	GO:0003723(RNA binding);GO:0003735(structural constituent of ribosome);GO:0005840(ribosome);GO:0006412(translation);GO:0019838(growth factor binding);GO:0019843(rRNA binding);GO:0022625(cytosolic large ribosomal subunit);GO:0045202(synapse);GO:0046872(metal ion binding);GO:0046872(metal ion binding)	03010(Ribosome);03010(Ribosome)	K02922	NA	ribosomal protein L37 [Source:MGI Symbol;Acc:MGI:1914531]	processed_transcript;protein_coding;retained_intron	53.2093	84.2682	86.3923	86.6337	103.96	118.416	137.34	123.821	0.655145	-0.610114	0.00983742	0.744921	down	no
ENSMUSG00000038248	Sobp	ENSMUST00000040275;ENSMUST00000189987	GO:0005634(nucleus);GO:0007605(sensory perception of sound);GO:0007626(locomotory behavior);GO:0032184(SUMO polymer binding);GO:0042472(inner ear morphogenesis);GO:0046872(metal ion binding);GO:0050890(cognition);GO:0090102(cochlea development);GO:0090102(cochlea development)	NA	NA	NA	sine oculis binding protein [Source:MGI Symbol;Acc:MGI:1924427]	protein_coding;processed_transcript	6.57991	3.91077	3.68984	5.45858	3.44331	2.84967	2.24248	2.69009	1.77962	0.831571	0.00984071	0.744921	up	no
ENSMUSG00000006360	Crip1	ENSMUST00000006523;ENSMUST00000198597;ENSMUST00000200553;ENSMUST00000196932;ENSMUST00000198909	GO:0005737(cytoplasm);GO:0008270(zinc ion binding);GO:0008630(intrinsic apoptotic signaling pathway in response to DNA damage);GO:0010043(response to zinc ion);GO:0010468(regulation of gene expression);GO:0042277(peptide binding);GO:0046872(metal ion binding);GO:0071236(cellular response to antibiotic);GO:0071493(cellular response to UV-B);GO:0071493(cellular response to UV-B)	NA	NA	NA	cysteine-rich protein 1 (intestinal) [Source:MGI Symbol;Acc:MGI:88501]	protein_coding;processed_transcript;retained_intron	2.13731	1.94191	3.56791	3.20818	4.94755	4.33727	5.29988	6.82881	0.575838	-0.796266	0.0098416	0.744921	down	no
ENSMUSG00000116435	Gm49548	ENSMUST00000229871	NA	NA	NA	NA	predicted gene, 49548 [Source:MGI Symbol;Acc:MGI:6155255]	bidirectional_promoter_lncRNA	0	0.180448	0.189383	0.151827	0.264997	0	0	0	1573.31	10.6196	0.00985286	0.744921	up	no
ENSMUSG00000020950	Foxg1	ENSMUST00000179669;ENSMUST00000135006	GO:0000122(negative regulation of transcription by RNA polymerase II);GO:0001227(DNA-binding transcription repressor activity, RNA polymerase II-specific);GO:0002052(positive regulation of neuroblast proliferation);GO:0003677(DNA binding);GO:0003700(DNA-binding transcription factor activity);GO:0005515(protein binding);GO:0005634(nucleus);GO:0005654(nucleoplasm);GO:0006355(regulation of transcrip…	04068(FoxO signaling pathway);04068(FoxO signaling pathway)	K09385	NA	forkhead box G1 [Source:MGI Symbol;Acc:MGI:1347464]	protein_coding;processed_transcript	1.77102	2.29042	0.0668328	0.017055	0.0196816	0.0540109	0.0218789	0	32.9294	5.04131	0.0098674	0.744921	up	no
ENSMUSG00000107883	Gm44062	ENSMUST00000203312	NA	NA	NA	NA	predicted gene, 44062 [Source:MGI Symbol;Acc:MGI:5690454]	TEC	0.011912	0	0	0	0	0.044024	0.057	0.0259	0.0563109	-4.15044	0.0099155	0.746848	down	no
ENSMUSG00000057173	Rfx8	ENSMUST00000151913	GO:0000978(RNA polymerase II cis-regulatory region sequence-specific DNA binding);GO:0003677(DNA binding);GO:0003700(DNA-binding transcription factor activity);GO:0005634(nucleus);GO:0006355(regulation of transcription, DNA-templated);GO:0006357(regulation of transcription by RNA polymerase II)	NA	NA	NA	regulatory factor X 8 [Source:MGI Symbol;Acc:MGI:3588206]	protein_coding	0.0808542	0	0.100364	0.0234201	0.0607573	0	0	0	530.792	9.052	0.00997316	0.749483	up	no
ENSMUSG00000106386	Gm42991	ENSMUST00000196468	NA	NA	NA	NA	predicted gene 42991 [Source:MGI Symbol;Acc:MGI:5663128]	TEC	0.054965	0.038805	0.127713	0.033415	0.112874	0.155138	0.237193	0.218518	0.36124	-1.46897	0.0100075	0.750356	down	no
ENSMUSG00000046229	Scand1	ENSMUST00000079125	GO:0003700(DNA-binding transcription factor activity);GO:0005634(nucleus);GO:0006355(regulation of transcription, DNA-templated);GO:0045893(positive regulation of transcription, DNA-templated)	NA	NA	NA	SCAN domain-containing 1 [Source:MGI Symbol;Acc:MGI:1343132]	protein_coding	22.3827	28.0623	52.141	39.0399	58.5702	53.0723	93.591	65.9357	0.564996	-0.823687	0.0101685	0.757069	down	no
ENSMUSG00000020473	Aebp1	ENSMUST00000102923;ENSMUST00000138103;ENSMUST00000109829	GO:0000122(negative regulation of transcription by RNA polymerase II);GO:0000977(RNA polymerase II regulatory region sequence-specific DNA binding);GO:0001227(DNA-binding transcription repressor activity, RNA polymerase II-specific);GO:0003677(DNA binding);GO:0003714(transcription corepressor activity);GO:0004180(carboxypeptidase activity);GO:0004181(metallocarboxypeptidase activity);GO:0005516(c…	NA	K21392	NA	AE binding protein 1 [Source:MGI Symbol;Acc:MGI:1197012]	protein_coding;processed_transcript	7.44799	6.62367	5.65429	7.69	4.74355	3.29805	3.69705	4.73708	1.64468	0.717808	0.0101691	0.757069	up	no
ENSMUSG00000081201	Smt3h2-ps4	ENSMUST00000121569	NA	NA	NA	NA	SMT3 suppressor of mif two 3 homolog 2, pseudogene 4 (S. cerevisiae) [Source:MGI Symbol;Acc:MGI:2149598]	processed_pseudogene	41.9218	35.6612	31.9705	42.3451	34.2465	20.8394	24.6495	26.5223	1.55097	0.63317	0.0102192	0.757069	up	no
ENSMUSG00000086363	A330102I10Rik	ENSMUST00000130109;ENSMUST00000140415;ENSMUST00000146336;ENSMUST00000145801	NA	NA	NA	NA	RIKEN cDNA A330102I10 gene [Source:MGI Symbol;Acc:MGI:1925170]	lincRNA	2.55055	1.89999	2.66229	2.60189	2.58711	2.90216	3.46864	3.12807	0.777051	-0.363918	0.0102336	0.757069	down	no
ENSMUSG00000082404	Gm14799	ENSMUST00000117502	NA	NA	NA	NA	predicted gene 14799 [Source:MGI Symbol;Acc:MGI:3705567]	processed_pseudogene	0.393574	0.683247	0.789997	0.203464	0.22974	0	0	0.104905	13.1549	3.71753	0.010279	0.757069	up	no
ENSMUSG00000073940	Hbb-bt	ENSMUST00000098192	GO:0004601(peroxidase activity);GO:0005344(oxygen carrier activity);GO:0005615(extracellular space);GO:0005833(hemoglobin complex);GO:0015671(oxygen transport);GO:0019825(oxygen binding);GO:0020037(heme binding);GO:0030492(hemoglobin binding);GO:0031720(haptoglobin binding);GO:0031721(hemoglobin alpha binding);GO:0031722(hemoglobin beta binding);GO:0031838(haptoglobin-hemoglobin complex);GO:00427…	05143(African trypanosomiasis);05144(Malaria)	K13823	NA	hemoglobin, beta adult t chain [Source:MGI Symbol;Acc:MGI:5474850]	protein_coding	74.8303	82.9341	78.4545	96.1332	112.604	113.228	124.067	133.262	0.720465	-0.473	0.0102909	0.757069	down	no
ENSMUSG00000038446	Cdc40	ENSMUST00000216025;ENSMUST00000044166;ENSMUST00000215625;ENSMUST00000215441;ENSMUST00000215051	GO:0000398(mRNA splicing, via spliceosome);GO:0005515(protein binding);GO:0005634(nucleus);GO:0005654(nucleoplasm);GO:0005681(spliceosomal complex);GO:0006397(mRNA processing);GO:0008380(RNA splicing);GO:0016607(nuclear speck);GO:0071007(U2-type catalytic step 2 spliceosome);GO:0071013(catalytic step 2 spliceosome);GO:0071013(catalytic step 2 spliceosome)	03040(Spliceosome);03040(Spliceosome)	K12816	NA	cell division cycle 40 [Source:MGI Symbol;Acc:MGI:1918963]	retained_intron;protein_coding	2.81031	1.59368	1.07498	1.29004	0.955641	0.77368	0.627616	0.794079	2.11116	1.07804	0.0102912	0.757069	up	no
ENSMUSG00000018238	Gdf9	ENSMUST00000018382;ENSMUST00000156037;ENSMUST00000145369	GO:0001555(oocyte growth);GO:0005125(cytokine activity);GO:0005576(extracellular region);GO:0005615(extracellular space);GO:0005737(cytoplasm);GO:0007165(signal transduction);GO:0008083(growth factor activity);GO:0008284(positive regulation of cell population proliferation);GO:0010862(positive regulation of pathway-restricted SMAD protein phosphorylation);GO:0030308(negative regulation of cell gr…	04060(Cytokine-cytokine receptor interaction);04060(Cytokine-cytokine receptor interaction)	K22673	NA	growth differentiation factor 9 [Source:MGI Symbol;Acc:MGI:95692]	protein_coding;processed_transcript	0.464959	0.827327	0.156384	0.377763	0.217529	0.0909239	0.116507	0	5.91223	2.5637	0.0103026	0.757069	up	no
ENSMUSG00000059461	Gm7331	ENSMUST00000118642	NA	NA	NA	NA	predicted gene 7331 [Source:MGI Symbol;Acc:MGI:3644702]	processed_pseudogene	3.62848	8.40815	7.24695	5.82565	11.1965	14.9509	15.4489	12.0367	0.513318	-0.962075	0.0103031	0.757069	down	no
ENSMUSG00000106715	Tmem265	ENSMUST00000084563	GO:0016020(membrane);GO:0016021(integral component of membrane)	NA	NA	NA	transmembrane protein 265 [Source:MGI Symbol;Acc:MGI:5613213]	protein_coding	0.17471	0.279821	0.957323	0.315263	0.171603	0.515785	2.0304	1.0535	0.316482	-1.65981	0.0103555	0.757443	down	no
ENSMUSG00000079283	2310009B15Rik	ENSMUST00000112025;ENSMUST00000193374;ENSMUST00000195075	GO:0003674(molecular_function);GO:0005575(cellular_component);GO:0008150(biological_process);GO:0008150(biological_process)	NA	NA	NA	RIKEN cDNA 2310009B15 gene [Source:MGI Symbol;Acc:MGI:1916799]	protein_coding;nonsense_mediated_decay;retained_intron	4.53652	3.08847	5.93679	5.86046	5.78407	6.21782	8.42633	6.95214	0.700295	-0.513965	0.0103654	0.757443	down	no
ENSMUSG00000068699	Flnc	ENSMUST00000101617;ENSMUST00000065090;ENSMUST00000148404	GO:0003779(actin binding);GO:0005515(protein binding);GO:0005737(cytoplasm);GO:0005829(cytosol);GO:0005856(cytoskeleton);GO:0005886(plasma membrane);GO:0008092(cytoskeletal protein binding);GO:0015629(actin cytoskeleton);GO:0016020(membrane);GO:0016528(sarcoplasm);GO:0030018(Z disc);GO:0030029(actin filament-based process);GO:0030506(ankyrin binding);GO:0042383(sarcolemma);GO:0042802(identical pr…	04010(MAPK signaling pathway);04510(Focal adhesion);05132(Salmonella infection);05205(Proteoglycans in cancer);05205(Proteoglycans in cancer)	K04437	NA	filamin C, gamma [Source:MGI Symbol;Acc:MGI:95557]	protein_coding;retained_intron	0.626639	0.6789	0.484524	0.765341	0.495662	0.109414	0.462053	0.258308	2.20619	1.14155	0.0103769	0.757443	up	no
ENSMUSG00000028214	Gem	ENSMUST00000029868;ENSMUST00000108304	GO:0000166(nucleotide binding);GO:0000278(mitotic cell cycle);GO:0000287(magnesium ion binding);GO:0003924(GTPase activity);GO:0005246(calcium channel regulator activity);GO:0005515(protein binding);GO:0005525(GTP binding);GO:0005634(nucleus);GO:0005886(plasma membrane);GO:0007165(signal transduction);GO:0009898(cytoplasmic side of plasma membrane);GO:0016020(membrane);GO:0019003(GDP binding);GO:…	NA	K07846	NA	GTP binding protein (gene overexpressed in skeletal muscle) [Source:MGI Symbol;Acc:MGI:99844]	protein_coding	0.933732	0.435272	0.408973	0.354083	0.36189	0.216142	0.191165	0.0596165	3.20475	1.68021	0.0104783	0.762918	up	no
ENSMUSG00000029338	Antxr2	ENSMUST00000031281;ENSMUST00000202736	GO:0004888(transmembrane signaling receptor activity);GO:0005886(plasma membrane);GO:0009897(external side of plasma membrane);GO:0009986(cell surface);GO:0016020(membrane);GO:0016021(integral component of membrane);GO:0022414(reproductive process);GO:0038023(signaling receptor activity);GO:0046872(metal ion binding);GO:1901998(toxin transport);GO:1901998(toxin transport)	04621(NOD-like receptor signaling pathway);04621(NOD-like receptor signaling pathway)	K20909	NA	anthrax toxin receptor 2 [Source:MGI Symbol;Acc:MGI:1919164]	protein_coding;processed_transcript	0.254418	0.0861769	0.106589	0.0934701	0.584024	0.072741	0.0507833	0.0455174	3.99195	1.9971	0.010498	0.762918	up	no
ENSMUSG00000048782	Insc	ENSMUST00000169913;ENSMUST00000150991;ENSMUST00000136645;ENSMUST00000206274;ENSMUST00000136347;ENSMUST00000139670;ENSMUST00000151464	GO:0005515(protein binding);GO:0005886(plasma membrane);GO:0005938(cell cortex);GO:0008356(asymmetric cell division);GO:0019904(protein domain specific binding);GO:0030674(protein-macromolecule adaptor activity);GO:0031647(regulation of protein stability);GO:0032991(protein-containing complex);GO:0032991(protein-containing complex)	NA	NA	NA	INSC spindle orientation adaptor protein [Source:MGI Symbol;Acc:MGI:1917942]	protein_coding;retained_intron;processed_transcript	3.25923	2.73942	2.98412	4.60992	2.45399	1.33589	1.7212	2.37783	1.77151	0.824977	0.010549	0.76494	up	no
ENSMUSG00000097342	Gm26618	ENSMUST00000181123	NA	NA	NA	NA	predicted gene, 26618 [Source:MGI Symbol;Acc:MGI:5477112]	sense_overlapping	0.376463	0.509975	0	0.068337	0.148261	0	0	0	2206.07	11.1073	0.0105774	0.765322	up	no
ENSMUSG00000085517	Gm12963	ENSMUST00000147555;ENSMUST00000131846	NA	NA	NA	NA	predicted gene 12963 [Source:MGI Symbol;Acc:MGI:3651569]	antisense	0.345629	0.369696	0.203012	0.475637	0	0	0.0305653	0.0445141	11.14	3.47768	0.010625	0.767088	up	no
ENSMUSG00000025582	Nptx1	ENSMUST00000026670	GO:0005737(cytoplasm);GO:0005739(mitochondrion);GO:0005886(plasma membrane);GO:0006839(mitochondrial transport);GO:0030133(transport vesicle);GO:0031410(cytoplasmic vesicle);GO:0035865(cellular response to potassium ion);GO:0043005(neuron projection);GO:0043083(synaptic cleft);GO:0043653(mitochondrial fragmentation involved in apoptotic process);GO:0046872(metal ion binding);GO:0060385(axonogenes…	NA	NA	NA	neuronal pentraxin 1 [Source:MGI Symbol;Acc:MGI:107811]	protein_coding	10.5695	10.4592	1.63468	2.08381	1.7468	1.9524	1.14943	1.44118	3.49909	1.80698	0.0106904	0.768198	up	no
ENSMUSG00000049734	Trex1	ENSMUST00000061973;ENSMUST00000112053	GO:0000287(magnesium ion binding);GO:0001568(blood vessel development);GO:0001822(kidney development);GO:0002250(adaptive immune response);GO:0002251(organ or tissue specific immune response);GO:0002253(activation of immune response);GO:0002281(macrophage activation involved in immune response);GO:0002320(lymphoid progenitor cell differentiation);GO:0002379(immunoglobulin biosynthetic process inv…	04623(Cytosolic DNA-sensing pathway);04623(Cytosolic DNA-sensing pathway)	K10790	EC:3.1.11.2	three prime repair exonuclease 1 [Source:MGI Symbol;Acc:MGI:1328317]	protein_coding	2.12701	2.34697	3.78853	3.73956	2.66644	4.76682	5.43104	3.60067	0.637829	-0.648758	0.0106981	0.768198	down	no
ENSMUSG00000020185	E2f7	ENSMUST00000073781;ENSMUST00000174857	GO:0000122(negative regulation of transcription by RNA polymerase II);GO:0000977(RNA polymerase II regulatory region sequence-specific DNA binding);GO:0000978(RNA polymerase II cis-regulatory region sequence-specific DNA binding);GO:0000981(DNA-binding transcription factor activity, RNA polymerase II-specific);GO:0000987(cis-regulatory region sequence-specific DNA binding);GO:0001217(DNA-binding …	NA	K09391	NA	E2F transcription factor 7 [Source:MGI Symbol;Acc:MGI:1289147]	protein_coding	0.020609	0.0129975	0.030138	0.0156639	0.0265734	0.0410909	0.1304	0.0299327	0.315698	-1.66338	0.0107204	0.768198	down	no
ENSMUSG00000067586	S1pr3	ENSMUST00000087978	GO:0001816(cytokine production);GO:0003376(sphingosine-1-phosphate receptor signaling pathway);GO:0004930(G protein-coupled receptor activity);GO:0005178(integrin binding);GO:0005737(cytoplasm);GO:0005886(plasma membrane);GO:0005887(integral component of plasma membrane);GO:0006954(inflammatory response);GO:0007165(signal transduction);GO:0007186(G protein-coupled receptor signaling pathway);GO:0…	04071(Sphingolipid signaling pathway);04080(Neuroactive ligand-receptor interaction)	K04290	NA	sphingosine-1-phosphate receptor 3 [Source:MGI Symbol;Acc:MGI:1339365]	protein_coding	2.81235	1.64241	1.22574	2.5668	1.11525	0.817773	1.08429	0.899478	2.00516	1.00372	0.0107428	0.768198	up	no
ENSMUSG00000028062	Lamtor2	ENSMUST00000119002;ENSMUST00000029698;ENSMUST00000145172;ENSMUST00000156421;ENSMUST00000145548	GO:0000186(activation of MAPKK activity);GO:0001558(regulation of cell growth);GO:0005085(guanyl-nucleotide exchange factor activity);GO:0005515(protein binding);GO:0005764(lysosome);GO:0005765(lysosomal membrane);GO:0005768(endosome);GO:0005770(late endosome);GO:0010761(fibroblast migration);GO:0016020(membrane);GO:0031902(late endosome membrane);GO:0032008(positive regulation of TOR signaling);…	04150(mTOR signaling pathway);04150(mTOR signaling pathway)	K20398	NA	late endosomal/lysosomal adaptor, MAPK and MTOR activator 2 [Source:MGI Symbol;Acc:MGI:1932697]	protein_coding;retained_intron;processed_transcript	28.0991	39.7633	49.4324	43.0674	50.8864	58.6257	68.3901	61.2706	0.673172	-0.570953	0.0107628	0.768198	down	no
ENSMUSG00000030873	Scnn1b	ENSMUST00000205520	GO:0002028(regulation of sodium ion transport);GO:0005272(sodium channel activity);GO:0005515(protein binding);GO:0005886(plasma membrane);GO:0005887(integral component of plasma membrane);GO:0006811(ion transport);GO:0006814(sodium ion transport);GO:0009897(external side of plasma membrane);GO:0009986(cell surface);GO:0014824(artery smooth muscle contraction);GO:0015280(ligand-gated sodium chann…	04742(Taste transduction);04960(Aldosterone-regulated sodium reabsorption)	K04825	NA	sodium channel, nonvoltage-gated 1 beta [Source:MGI Symbol;Acc:MGI:104696]	nonsense_mediated_decay	0.0628787	0	0	0.0448893	0.238407	0	0	0	692.351	9.43536	0.0107798	0.768198	up	no
ENSMUSG00000079137	Rpl27-ps1	ENSMUST00000088784	NA	NA	NA	NA	ribosomal protein L27, pseudogene 1 [Source:MGI Symbol;Acc:MGI:3645348]	processed_pseudogene	0.318963	0.370592	0.45411	0.115709	0.267093	2.26965	0.597105	0.593903	0.264655	-1.91781	0.0108274	0.769157	down	no
ENSMUSG00000026637	Traf5	ENSMUST00000192628;ENSMUST00000195815;ENSMUST00000194408;ENSMUST00000085573;ENSMUST00000193355	GO:0005164(tumor necrosis factor receptor binding);GO:0005515(protein binding);GO:0005737(cytoplasm);GO:0005813(centrosome);GO:0005829(cytosol);GO:0006915(apoptotic process);GO:0007165(signal transduction);GO:0008270(zinc ion binding);GO:0031625(ubiquitin protein ligase binding);GO:0031996(thioesterase binding);GO:0042802(identical protein binding);GO:0042981(regulation of apoptotic process);GO:0…	04064(NF-kappa B signaling pathway);04217(Necroptosis);04621(NOD-like receptor signaling pathway);04657(IL-17 signaling pathway);04668(TNF signaling pathway);05163(Human cytomegalovirus infection);05168(Herpes simplex virus 1 infection);05169(Epstein-Barr virus infection);05170(Human immunodeficiency virus 1 infection);05200(Pathways in cancer);05203(Viral carcinogenesis);05222(Small cell lung ca…	K09849	NA	TNF receptor-associated factor 5 [Source:MGI Symbol;Acc:MGI:107548]	protein_coding;retained_intron	0.276482	0.396147	0.313727	0.398691	0.213742	0.112967	0.141284	0.188301	2.1676	1.1161	0.0108397	0.769157	up	no
ENSMUSG00000028351	Brinp1	ENSMUST00000030036;ENSMUST00000156773;ENSMUST00000140572	GO:0001662(behavioral fear response);GO:0003674(molecular_function);GO:0005575(cellular_component);GO:0005737(cytoplasm);GO:0005783(endoplasmic reticulum);GO:0007049(cell cycle);GO:0007050(cell cycle arrest);GO:0007614(short-term memory);GO:0008219(cell death);GO:0030425(dendrite);GO:0035176(social behavior);GO:0035640(exploration behavior);GO:0042711(maternal behavior);GO:0043025(neuronal cell b…	NA	NA	NA	bone morphogenic protein/retinoic acid inducible neural specific 1 [Source:MGI Symbol;Acc:MGI:1928478]	protein_coding;processed_transcript	20.6637	14.4531	16.0823	18.8811	12.7768	10.5088	9.26444	11.7049	1.57933	0.659309	0.0109061	0.771479	up	no
ENSMUSG00000097736	9530059O14Rik	ENSMUST00000181107;ENSMUST00000181719	NA	NA	NA	NA	RIKEN cDNA 9530059O14 gene [Source:MGI Symbol;Acc:MGI:2442421]	lincRNA	0.156346	0.120511	0.158663	0.0760332	0.0702594	0.151402	0.202917	0.339611	0.503058	-0.991203	0.0109191	0.771479	down	no
ENSMUSG00000038598	Shoc1	ENSMUST00000107547	GO:0000712(resolution of meiotic recombination intermediates);GO:0000794(condensed nuclear chromosome);GO:0003677(DNA binding);GO:0003697(single-stranded DNA binding);GO:0005515(protein binding);GO:0005694(chromosome);GO:0016787(hydrolase activity);GO:0016887(ATPase activity);GO:0051321(meiotic cell cycle)	NA	NA	NA	shortage in chiasmata 1 [Source:MGI Symbol;Acc:MGI:2140313]	protein_coding	0.0083042	0	0	0.00437679	0.242338	0	0	0.00112546	135.955	7.08698	0.0109524	0.772182	up	no
ENSMUSG00000112643	Gm19688	ENSMUST00000218652	NA	NA	NA	NA	predicted gene, 19688 [Source:MGI Symbol;Acc:MGI:5011873]	processed_pseudogene	0.49789	0.31852	0.04342	0.251522	0.133456	0	0.007802	0	95.7299	6.5809	0.0110758	0.778748	up	no
ENSMUSG00000018930	Ccl4	ENSMUST00000019074	GO:0002548(monocyte chemotaxis);GO:0005125(cytokine activity);GO:0005515(protein binding);GO:0005576(extracellular region);GO:0005615(extracellular space);GO:0006935(chemotaxis);GO:0006954(inflammatory response);GO:0006955(immune response);GO:0007165(signal transduction);GO:0007186(G protein-coupled receptor signaling pathway);GO:0008009(chemokine activity);GO:0009636(response to toxic substance)…	04060(Cytokine-cytokine receptor interaction);04062(Chemokine signaling pathway);04064(NF-kappa B signaling pathway);04620(Toll-like receptor signaling pathway);04623(Cytosolic DNA-sensing pathway);05132(Salmonella infection);05163(Human cytomegalovirus infection)	K12964	NA	chemokine (C-C motif) ligand 4 [Source:MGI Symbol;Acc:MGI:98261]	protein_coding	1.08733	2.97132	0.404346	2.42633	0.484265	0.108251	0.439514	0.454315	4.41497	2.1424	0.0110949	0.778748	up	no
ENSMUSG00000090062	Galnt6os	ENSMUST00000160960;ENSMUST00000229209;ENSMUST00000229410	NA	NA	NA	NA	polypeptide N-acetylgalactosaminyltransferase 6, opposite strand [Source:MGI Symbol;Acc:MGI:1916281]	antisense	0.0148612	0	0.0669788	0.122078	0.0758316	0	0	0	559.5	9.12799	0.0111162	0.778748	up	no
ENSMUSG00000065947	mt-Nd4l	ENSMUST00000084013	GO:0005739(mitochondrion);GO:0008137(NADH dehydrogenase (ubiquinone) activity);GO:0016020(membrane);GO:0016021(integral component of membrane);GO:0016491(oxidoreductase activity);GO:0016651(oxidoreductase activity, acting on NAD(P)H);GO:0030964(NADH dehydrogenase complex);GO:0031966(mitochondrial membrane);GO:0042773(ATP synthesis coupled electron transport);GO:0055114(oxidation-reduction process…	00190(Oxidative phosphorylation);04714(Thermogenesis);04723(Retrograde endocannabinoid signaling);05012(Parkinson disease)	K03882	EC:7.1.1.2	mitochondrially encoded NADH dehydrogenase 4L [Source:MGI Symbol;Acc:MGI:102497]	protein_coding	930.702	364.443	334.682	123.547	210.273	191.318	33.8151	113.113	3.48324	1.80043	0.0111904	0.782231	up	no
ENSMUSG00000021751	Acox2	ENSMUST00000164598	GO:0000038(very long-chain fatty acid metabolic process);GO:0003997(acyl-CoA oxidase activity);GO:0005504(fatty acid binding);GO:0005777(peroxisome);GO:0005829(cytosol);GO:0006629(lipid metabolic process);GO:0006631(fatty acid metabolic process);GO:0006635(fatty acid beta-oxidation);GO:0010942(positive regulation of cell death);GO:0016401(palmitoyl-CoA oxidase activity);GO:0016491(oxidoreductase …	00120(Primary bile acid biosynthesis);03320(PPAR signaling pathway);04146(Peroxisome)	K10214	EC:1.17.99.3	acyl-Coenzyme A oxidase 2, branched chain [Source:MGI Symbol;Acc:MGI:1934852]	protein_coding	0.0961233	0.0993608	0	0.0304964	0	0	0	0	451.961	8.82006	0.0112398	0.782231	up	no
ENSMUSG00000023249	Parp3	ENSMUST00000123555;ENSMUST00000112479;ENSMUST00000140029;ENSMUST00000139362;ENSMUST00000145396;ENSMUST00000156426;ENSMUST00000067218	GO:0000723(telomere maintenance);GO:0003950(NAD+ ADP-ribosyltransferase activity);GO:0005634(nucleus);GO:0005654(nucleoplasm);GO:0005730(nucleolus);GO:0005737(cytoplasm);GO:0006281(DNA repair);GO:0006302(double-strand break repair);GO:0006471(protein ADP-ribosylation);GO:0006974(cellular response to DNA damage stimulus);GO:0016604(nuclear body);GO:0016740(transferase activity);GO:0016757(transfer…	03410(Base excision repair);04210(Apoptosis);04217(Necroptosis);04217(Necroptosis)	K10798	EC:2.4.2.30	poly (ADP-ribose) polymerase family, member 3 [Source:MGI Symbol;Acc:MGI:1891258]	protein_coding;retained_intron	1.56535	1.32363	1.59453	1.95541	1.49445	0.885023	0.834891	1.12065	1.67573	0.744791	0.0112547	0.782231	up	no
ENSMUSG00000103144	Pcdhga1	ENSMUST00000194190;ENSMUST00000194888	GO:0005509(calcium ion binding);GO:0005515(protein binding);GO:0005886(plasma membrane);GO:0007155(cell adhesion);GO:0007156(homophilic cell adhesion via plasma membrane adhesion molecules);GO:0016020(membrane);GO:0016021(integral component of membrane);GO:0046872(metal ion binding);GO:0046872(metal ion binding)	NA	K16495	NA	protocadherin gamma subfamily A, 1 [Source:MGI Symbol;Acc:MGI:1935212]	protein_coding	0.138172	0	0.0396193	0.0827567	0.0523786	0.0511291	0.0242067	3.08828	0.0593486	-4.07464	0.0112606	0.782231	down	no
ENSMUSG00000037341	Slc9a7	ENSMUST00000151845;ENSMUST00000115393;ENSMUST00000072451;ENSMUST00000224372;ENSMUST00000130938	GO:0005768(endosome);GO:0005794(Golgi apparatus);GO:0005802(trans-Golgi network);GO:0005886(plasma membrane);GO:0006811(ion transport);GO:0006812(cation transport);GO:0006813(potassium ion transport);GO:0006814(sodium ion transport);GO:0006885(regulation of pH);GO:0015297(antiporter activity);GO:0015299(solute:proton antiporter activity);GO:0015385(sodium:proton antiporter activity);GO:0015386(po…	NA	K12041	NA	solute carrier family 9 (sodium/hydrogen exchanger), member 7 [Source:MGI Symbol;Acc:MGI:2444530]	retained_intron;protein_coding	0.465172	0.225052	0.637758	0.487181	0.524721	0.492705	1.03948	0.932562	0.569603	-0.811971	0.0113506	0.783791	down	no
ENSMUSG00000110826	Gm47262	ENSMUST00000217557	NA	NA	NA	NA	predicted gene, 47262 [Source:MGI Symbol;Acc:MGI:6096096]	lincRNA	0	0	0.365464	0	3.21673	0	0	0	7164.4	12.8066	0.0113731	0.783791	up	no
ENSMUSG00000060572	Mfap2	ENSMUST00000071977;ENSMUST00000166376;ENSMUST00000124506	GO:0001527(microfibril);GO:0005576(extracellular region);GO:0048048(embryonic eye morphogenesis);GO:0048050(post-embryonic eye morphogenesis);GO:0048050(post-embryonic eye morphogenesis)	NA	NA	NA	microfibrillar-associated protein 2 [Source:MGI Symbol;Acc:MGI:99559]	protein_coding;processed_transcript	2.2125	2.3781	3.4788	2.83808	3.39407	3.30503	4.50634	5.20102	0.659443	-0.600681	0.0114131	0.783791	down	no
ENSMUSG00000030647	Ndufc2	ENSMUST00000032882;ENSMUST00000149122	GO:0005737(cytoplasm);GO:0005739(mitochondrion);GO:0005743(mitochondrial inner membrane);GO:0005747(mitochondrial respiratory chain complex I);GO:0006120(mitochondrial electron transport, NADH to ubiquinone);GO:0008137(NADH dehydrogenase (ubiquinone) activity);GO:0010918(positive regulation of mitochondrial membrane potential);GO:0016020(membrane);GO:0016021(integral component of membrane);GO:003…	00190(Oxidative phosphorylation);04714(Thermogenesis);04723(Retrograde endocannabinoid signaling);04932(Non-alcoholic fatty liver disease (NAFLD));05010(Alzheimer disease);05012(Parkinson disease);05016(Huntington disease);05016(Huntington disease)	K03968	NA	NADH:ubiquinone oxidoreductase subunit C2 [Source:MGI Symbol;Acc:MGI:1344370]	protein_coding	65.7203	93.8652	115.243	88.3519	102.912	124.022	144.848	136.395	0.690056	-0.535215	0.0114418	0.783791	down	no
ENSMUSG00000038224	Serpinf2	ENSMUST00000043696	GO:0002020(protease binding);GO:0002034(regulation of blood vessel diameter by renin-angiotensin);GO:0004867(serine-type endopeptidase inhibitor activity);GO:0005576(extracellular region);GO:0005577(fibrinogen complex);GO:0005615(extracellular space);GO:0006953(acute-phase response);GO:0009986(cell surface);GO:0010466(negative regulation of peptidase activity);GO:0010757(negative regulation of pl…	04610(Complement and coagulation cascades)	K03983	NA	serine (or cysteine) peptidase inhibitor, clade F, member 2 [Source:MGI Symbol;Acc:MGI:107173]	protein_coding	0.619086	0.566392	0.193153	0.942985	0.263818	0.118054	0.191349	0.193805	3.08274	1.62421	0.0114544	0.783791	up	no
ENSMUSG00000026480	Ncf2	ENSMUST00000189135;ENSMUST00000187641;ENSMUST00000027754;ENSMUST00000187235;ENSMUST00000186568	GO:0001669(acrosomal vesicle);GO:0005515(protein binding);GO:0005730(nucleolus);GO:0005737(cytoplasm);GO:0005829(cytosol);GO:0006742(NADP catabolic process);GO:0006801(superoxide metabolic process);GO:0006909(phagocytosis);GO:0008022(protein C-terminus binding);GO:0009749(response to glucose);GO:0014070(response to organic cyclic compound);GO:0016020(membrane);GO:0016175(superoxide-generating NAD…	04145(Phagosome);04380(Osteoclast differentiation);04670(Leukocyte transendothelial migration);05140(Leishmaniasis);05418(Fluid shear stress and atherosclerosis);05418(Fluid shear stress and atherosclerosis)	K08010	NA	neutrophil cytosolic factor 2 [Source:MGI Symbol;Acc:MGI:97284]	retained_intron;protein_coding	0.837041	0.763725	0.412383	0.923992	0.599852	0.351517	0.340471	0.408915	1.92769	0.946871	0.0114925	0.783791	up	no
ENSMUSG00000038880	Mrps34	ENSMUST00000154236;ENSMUST00000138648;ENSMUST00000043907	GO:0003735(structural constituent of ribosome);GO:0005739(mitochondrion);GO:0005763(mitochondrial small ribosomal subunit);GO:0005840(ribosome);GO:0032543(mitochondrial translation);GO:0032543(mitochondrial translation)	NA	K17412	NA	mitochondrial ribosomal protein S34 [Source:MGI Symbol;Acc:MGI:1930188]	nonsense_mediated_decay;retained_intron;protein_coding	14.9173	17.1098	16.4158	15.3563	20.7859	24.1625	24.8061	21.4764	0.720435	-0.473061	0.0115642	0.783791	down	no
ENSMUSG00000032093	Cd3e	ENSMUST00000214081;ENSMUST00000102832	GO:0001772(immunological synapse);GO:0001954(positive regulation of cell-matrix adhesion);GO:0002250(adaptive immune response);GO:0002376(immune system process);GO:0002669(positive regulation of T cell anergy);GO:0004888(transmembrane signaling receptor activity);GO:0005515(protein binding);GO:0005886(plasma membrane);GO:0005911(cell-cell junction);GO:0007166(cell surface receptor signaling pathw…	04640(Hematopoietic cell lineage);04658(Th1 and Th2 cell differentiation);04659(Th17 cell differentiation);04660(T cell receptor signaling pathway);05142(Chagas disease (American trypanosomiasis));05162(Measles);05166(Human T-cell leukemia virus 1 infection);05169(Epstein-Barr virus infection);05170(Human immunodeficiency virus 1 infection);05340(Primary immunodeficiency);05340(Primary immunodefi…	K06451	NA	CD3 antigen, epsilon polypeptide [Source:MGI Symbol;Acc:MGI:88332]	retained_intron;protein_coding	0.0581676	0.0713829	0.157417	0.126781	0.384599	0	0.0570148	0.0241431	5.90217	2.56125	0.0115846	0.783791	up	no
ENSMUSG00000094132	Gm3264	ENSMUST00000166776;ENSMUST00000166410	NA	NA	NA	NA	predicted gene 3264 [Source:MGI Symbol;Acc:MGI:3781442]	protein_coding	1.02655	0.30465	0.16499	0.250183	0.005358	0.04547	0.033007	0	13.3929	3.7434	0.0115958	0.783791	up	no
ENSMUSG00000027905	Ddx20	ENSMUST00000090680;ENSMUST00000132008	GO:0000122(negative regulation of transcription by RNA polymerase II);GO:0000166(nucleotide binding);GO:0000387(spliceosomal snRNP assembly);GO:0003676(nucleic acid binding);GO:0003677(DNA binding);GO:0003723(RNA binding);GO:0003724(RNA helicase activity);GO:0004386(helicase activity);GO:0005515(protein binding);GO:0005524(ATP binding);GO:0005634(nucleus);GO:0005737(cytoplasm);GO:0005829(cytosol)…	03013(RNA transport);03013(RNA transport)	K13131	EC:3.6.4.13	DEAD (Asp-Glu-Ala-Asp) box polypeptide 20 [Source:MGI Symbol;Acc:MGI:1858415]	protein_coding;retained_intron	3.09925	1.80189	2.12727	2.57338	2.62314	1.51425	1.08119	1.5537	1.76783	0.821976	0.0115976	0.783791	up	no
ENSMUSG00000023905	Tnfrsf12a	ENSMUST00000233428;ENSMUST00000024698;ENSMUST00000233754;ENSMUST00000233040	GO:0001525(angiogenesis);GO:0001726(ruffle);GO:0005515(protein binding);GO:0005886(plasma membrane);GO:0006915(apoptotic process);GO:0006931(substrate-dependent cell migration, cell attachment to substrate);GO:0007155(cell adhesion);GO:0007275(multicellular organism development);GO:0009986(cell surface);GO:0016020(membrane);GO:0016021(integral component of membrane);GO:0030154(cell differentiatio…	04060(Cytokine-cytokine receptor interaction);04060(Cytokine-cytokine receptor interaction)	K05149	NA	tumor necrosis factor receptor superfamily, member 12a [Source:MGI Symbol;Acc:MGI:1351484]	protein_coding;retained_intron	5.87821	5.58566	12.4424	6.50098	9.75696	16.2727	14.1473	9.83827	0.598598	-0.740342	0.0116075	0.783791	down	no
ENSMUSG00000037406	Htra4	ENSMUST00000084031	GO:0004175(endopeptidase activity);GO:0004252(serine-type endopeptidase activity);GO:0005515(protein binding);GO:0005520(insulin-like growth factor binding);GO:0005575(cellular_component);GO:0005576(extracellular region);GO:0006508(proteolysis);GO:0008233(peptidase activity);GO:0008236(serine-type peptidase activity);GO:0016787(hydrolase activity)	NA	K08786	EC:3.4.21.-	HtrA serine peptidase 4 [Source:MGI Symbol;Acc:MGI:3036260]	protein_coding	0.332567	0	0.072719	0.018861	0	0	0	0	848.294	9.72842	0.0116141	0.783791	up	no
ENSMUSG00000056735	A930024E05Rik	ENSMUST00000148466	NA	NA	NA	NA	RIKEN cDNA A930024E05 gene [Source:MGI Symbol;Acc:MGI:1924414]	antisense	1.29683	1.31973	1.44916	0.8198	1.13885	1.59398	2.10254	1.82914	0.654153	-0.612299	0.0116182	0.783791	down	no
ENSMUSG00000025370	Cdh9	ENSMUST00000228307;ENSMUST00000026432	GO:0005509(calcium ion binding);GO:0005886(plasma membrane);GO:0007155(cell adhesion);GO:0007156(homophilic cell adhesion via plasma membrane adhesion molecules);GO:0007416(synapse assembly);GO:0016020(membrane);GO:0016021(integral component of membrane);GO:0098609(cell-cell adhesion);GO:0099055(integral component of postsynaptic membrane);GO:0099056(integral component of presynaptic membrane);GO…	NA	K06801	NA	cadherin 9 [Source:MGI Symbol;Acc:MGI:107433]	protein_coding	1.59835	0.322891	0.119015	0.108205	0	0.060805	0.041426	0.03197	9.60556	3.26387	0.0116208	0.783791	up	no
ENSMUSG00000095930	Nim1k	ENSMUST00000178142;ENSMUST00000178973	GO:0000166(nucleotide binding);GO:0000287(magnesium ion binding);GO:0004672(protein kinase activity);GO:0004674(protein serine/threonine kinase activity);GO:0005524(ATP binding);GO:0005634(nucleus);GO:0005737(cytoplasm);GO:0006468(protein phosphorylation);GO:0016301(kinase activity);GO:0016310(phosphorylation);GO:0016740(transferase activity);GO:0035556(intracellular signal transduction);GO:00468…	NA	K16310	EC:2.7.11.1	NIM1 serine/threonine protein kinase [Source:MGI Symbol;Acc:MGI:2442399]	protein_coding;retained_intron	1.87982	1.29954	1.66169	1.98131	1.11327	0.992692	0.934651	0.911963	1.67695	0.745839	0.0116656	0.783791	up	no
ENSMUSG00000099032	Tcf24	ENSMUST00000097824	GO:0000977(RNA polymerase II regulatory region sequence-specific DNA binding);GO:0000981(DNA-binding transcription factor activity, RNA polymerase II-specific);GO:0005634(nucleus);GO:0006357(regulation of transcription by RNA polymerase II);GO:0032502(developmental process);GO:0046983(protein dimerization activity)	NA	NA	NA	transcription factor 24 [Source:MGI Symbol;Acc:MGI:3780500]	protein_coding	0.0499069	0.150964	0.0253138	0.0109349	0.0400407	0.0117934	0	0	14.1008	3.81771	0.0116658	0.783791	up	no
ENSMUSG00000093674	Rpl41	ENSMUST00000176906;ENSMUST00000176010;ENSMUST00000176683;ENSMUST00000177513;ENSMUST00000176184;ENSMUST00000177163;ENSMUST00000176966	GO:0003674(molecular_function);GO:0003735(structural constituent of ribosome);GO:0005840(ribosome);GO:0006412(translation);GO:0006412(translation)	03010(Ribosome);03010(Ribosome)	K02928	NA	ribosomal protein L41 [Source:MGI Symbol;Acc:MGI:1915195]	protein_coding;retained_intron	125.414	215.096	230.863	203.776	287.25	335.591	361.173	319.949	0.626962	-0.67355	0.0116934	0.783791	down	no
ENSMUSG00000032028	Nxpe2	ENSMUST00000034527;ENSMUST00000149185	GO:0016020(membrane);GO:0016021(integral component of membrane);GO:0016021(integral component of membrane)	NA	NA	NA	neurexophilin and PC-esterase domain family, member 2 [Source:MGI Symbol;Acc:MGI:1925502]	protein_coding;processed_transcript	0.142839	0.248979	0.0674774	0.176855	0.054496	0.0470969	0	0.00947354	7.32517	2.87286	0.0117097	0.783791	up	no
ENSMUSG00000090066	1110002E22Rik	ENSMUST00000163080	GO:0003674(molecular_function);GO:0005575(cellular_component);GO:0008150(biological_process)	NA	NA	NA	RIKEN cDNA 1110002E22 gene [Source:MGI Symbol;Acc:MGI:1915066]	protein_coding	0.0317026	0.0408795	0.00903074	0	0	0	0	0	163.226	7.35072	0.011738	0.784098	up	no
ENSMUSG00000084786	Ubl5	ENSMUST00000160682;ENSMUST00000162303;ENSMUST00000161834;ENSMUST00000160124;ENSMUST00000154429;ENSMUST00000161882;ENSMUST00000160874;ENSMUST00000161595;ENSMUST00000161887;ENSMUST00000129414;ENSMUST00000161486	GO:0000398(mRNA splicing, via spliceosome);GO:0005515(protein binding);GO:0005634(nucleus);GO:0005737(cytoplasm);GO:0006464(cellular protein modification process);GO:0031386(protein tag);GO:0031386(protein tag)	NA	K13113	NA	ubiquitin-like 5 [Source:MGI Symbol;Acc:MGI:1913427]	protein_coding;retained_intron;nonsense_mediated_decay	18.0331	24.4784	27.0758	23.974	33.2947	33.8284	39.7266	38.8756	0.676982	-0.56281	0.0117961	0.78611	down	no
ENSMUSG00000106664	Gm17936	ENSMUST00000199413	NA	NA	NA	NA	predicted gene, 17936 [Source:MGI Symbol;Acc:MGI:5010121]	processed_pseudogene	3.30367	1.68632	1.43059	3.73711	0.697973	0.398844	0.839393	1.03285	2.86796	1.52003	0.0118278	0.78611	up	no
ENSMUSG00000044894	Uqcrq	ENSMUST00000156503;ENSMUST00000061326;ENSMUST00000109021;ENSMUST00000109019	GO:0005515(protein binding);GO:0005739(mitochondrion);GO:0005743(mitochondrial inner membrane);GO:0005750(mitochondrial respiratory chain complex III);GO:0006122(mitochondrial electron transport, ubiquinol to cytochrome c);GO:0008121(ubiquinol-cytochrome-c reductase activity);GO:0016020(membrane);GO:0016021(integral component of membrane);GO:0021539(subthalamus development);GO:0021548(pons develo…	00190(Oxidative phosphorylation);04260(Cardiac muscle contraction);04714(Thermogenesis);04932(Non-alcoholic fatty liver disease (NAFLD));05010(Alzheimer disease);05012(Parkinson disease);05016(Huntington disease);05016(Huntington disease)	K00418	NA	ubiquinol-cytochrome c reductase, complex III subunit VII [Source:MGI Symbol;Acc:MGI:107807]	processed_transcript;protein_coding	28.7026	43.53	52.3525	44.8427	62.3261	69.472	82.2111	66.1129	0.638452	-0.647349	0.0118394	0.78611	down	no
ENSMUSG00000096699	Rps19-ps4	ENSMUST00000091925	NA	NA	NA	NA	ribosomal protein S19, pseudogene 4 [Source:MGI Symbol;Acc:MGI:3645935]	processed_pseudogene	1.13538	1.01961	0.720766	1.32306	1.79353	2.56452	2.31003	2.1891	0.509001	-0.974259	0.0119109	0.787128	down	no
ENSMUSG00000030107	Usp18	ENSMUST00000032198;ENSMUST00000204710;ENSMUST00000204926;ENSMUST00000203250	GO:0004197(cysteine-type endopeptidase activity);GO:0004843(thiol-dependent ubiquitin-specific protease activity);GO:0005515(protein binding);GO:0005634(nucleus);GO:0005829(cytosol);GO:0006508(proteolysis);GO:0006511(ubiquitin-dependent protein catabolic process);GO:0008233(peptidase activity);GO:0008234(cysteine-type peptidase activity);GO:0009617(response to bacterium);GO:0016579(protein deubiq…	NA	K11846	EC:3.4.19.12	ubiquitin specific peptidase 18 [Source:MGI Symbol;Acc:MGI:1344364]	protein_coding;retained_intron	0.406267	0.369884	0.474785	0.61667	0.34735	0.204984	0.138545	0.239384	2.27989	1.18896	0.011924	0.787128	up	no
ENSMUSG00000005087	Cd44	ENSMUST00000005218;ENSMUST00000124624	GO:0004896(cytokine receptor activity);GO:0005540(hyaluronic acid binding);GO:0005794(Golgi apparatus);GO:0005829(cytosol);GO:0005886(plasma membrane);GO:0005902(microvillus);GO:0007155(cell adhesion);GO:0009986(cell surface);GO:0016020(membrane);GO:0016021(integral component of membrane);GO:0016324(apical plasma membrane);GO:0016477(cell migration);GO:0019221(cytokine-mediated signaling pathway)…	04512(ECM-receptor interaction);04640(Hematopoietic cell lineage);05169(Epstein-Barr virus infection);05205(Proteoglycans in cancer);05206(MicroRNAs in cancer);05206(MicroRNAs in cancer)	K06256	NA	CD44 antigen [Source:MGI Symbol;Acc:MGI:88338]	protein_coding;retained_intron	1.17635	0.952549	0.536166	0.551206	0.231071	0.39181	0.136832	0.101253	3.28372	1.71533	0.0119262	0.787128	up	no
ENSMUSG00000025610	Map3k7cl	ENSMUST00000026700	NA	NA	NA	NA	Map3k7 C-terminal like [Source:MGI Symbol;Acc:MGI:2446584]	protein_coding	0.814538	1.19954	0.632701	0.878591	0.672633	0.357646	0.310818	0.427124	2.29904	1.20103	0.0120954	0.796421	up	no
ENSMUSG00000104651	Gm21168	ENSMUST00000199646	NA	NA	NA	NA	predicted gene, 21168 [Source:MGI Symbol;Acc:MGI:5434523]	processed_pseudogene	0.125945	0.191662	0.340335	0.23962	0.50381	0.36102	1.19073	0.85934	0.348732	-1.51981	0.0121198	0.796421	down	no
ENSMUSG00000040824	Snrpd2	ENSMUST00000049294;ENSMUST00000206766	GO:0000387(spliceosomal snRNP assembly);GO:0000398(mRNA splicing, via spliceosome);GO:0005634(nucleus);GO:0005681(spliceosomal complex);GO:0005682(U5 snRNP);GO:0005685(U1 snRNP);GO:0005686(U2 snRNP);GO:0005687(U4 snRNP);GO:0005689(U12-type spliceosomal complex);GO:0005737(cytoplasm);GO:0005829(cytosol);GO:0006397(mRNA processing);GO:0008380(RNA splicing);GO:0019013(viral nucleocapsid);GO:0030532(…	03040(Spliceosome);03040(Spliceosome)	K11096	NA	small nuclear ribonucleoprotein D2 [Source:MGI Symbol;Acc:MGI:98345]	protein_coding;retained_intron	11.6604	14.9401	16.7454	14.2152	15.0447	19.4947	22.6992	17.6634	0.727789	-0.458408	0.0121445	0.796421	down	no
ENSMUSG00000116021	Gm49474	ENSMUST00000230449	NA	NA	NA	NA	predicted gene, 49474 [Source:MGI Symbol;Acc:MGI:6155141]	TEC	0.259439	0.541123	0.846148	0.572214	0.750046	1.04181	1.28429	1.22365	0.501834	-0.994719	0.0121727	0.796421	down	no
ENSMUSG00000052914	Cyp2j6	ENSMUST00000030303	GO:0001523(retinoid metabolic process);GO:0003958(NADPH-hemoprotein reductase activity);GO:0004497(monooxygenase activity);GO:0005506(iron ion binding);GO:0005737(cytoplasm);GO:0005783(endoplasmic reticulum);GO:0005789(endoplasmic reticulum membrane);GO:0006082(organic acid metabolic process);GO:0006690(icosanoid metabolic process);GO:0006805(xenobiotic metabolic process);GO:0007565(female pregna…	00590(Arachidonic acid metabolism);00591(Linoleic acid metabolism);04726(Serotonergic synapse);04750(Inflammatory mediator regulation of TRP channels);04913(Ovarian steroidogenesis)	K07418	1.14.14.73;1.14.14.74;1.14.14.75;EC:1.14.14.1	cytochrome P450, family 2, subfamily j, polypeptide 6 [Source:MGI Symbol;Acc:MGI:1270148]	protein_coding	9.94339	6.80989	7.94806	6.95532	5.30236	3.90994	4.48131	5.37904	1.61038	0.687403	0.0121899	0.796421	up	no
ENSMUSG00000028262	Clca3a2	ENSMUST00000029929	GO:0005229(intracellular calcium activated chloride channel activity);GO:0005887(integral component of plasma membrane);GO:0006508(proteolysis);GO:0006821(chloride transport);GO:0008233(peptidase activity);GO:0008237(metallopeptidase activity);GO:0016787(hydrolase activity);GO:0043276(anoikis);GO:0046872(metal ion binding);GO:0097192(extrinsic apoptotic signaling pathway in absence of ligand);GO:…	04924(Renin secretion);04972(Pancreatic secretion)	K05030	NA	chloride channel accessory 3A2 [Source:MGI Symbol;Acc:MGI:1931471]	protein_coding	0.0216822	0	0.0440301	0.0322203	0.0282436	0	0	0	252.352	7.97929	0.0122201	0.796421	up	no
ENSMUSG00000040667	Nup88	ENSMUST00000108531;ENSMUST00000035283;ENSMUST00000178253;ENSMUST00000108530;ENSMUST00000141179;ENSMUST00000128193;ENSMUST00000148168;ENSMUST00000138634;ENSMUST00000145336;ENSMUST00000129615;ENSMUST00000180225;ENSMUST00000123917;ENSMUST00000123192;ENSMUST00000178369	GO:0000055(ribosomal large subunit export from nucleus);GO:0000056(ribosomal small subunit export from nucleus);GO:0000278(mitotic cell cycle);GO:0005634(nucleus);GO:0005643(nuclear pore);GO:0005654(nucleoplasm);GO:0006406(mRNA export from nucleus);GO:0006606(protein import into nucleus);GO:0006611(protein export from nucleus);GO:0006913(nucleocytoplasmic transport);GO:0015031(protein transport);…	03013(RNA transport);03013(RNA transport)	K14318	NA	nucleoporin 88 [Source:MGI Symbol;Acc:MGI:104900]	protein_coding;nonsense_mediated_decay;retained_intron	5.49155	3.47895	4.00877	4.12849	3.16873	2.58132	1.76232	2.69663	1.72805	0.789141	0.0122454	0.796421	up	no
ENSMUSG00000045160	Bola3	ENSMUST00000136501;ENSMUST00000133122;ENSMUST00000151329;ENSMUST00000055875;ENSMUST00000127769;ENSMUST00000148875;ENSMUST00000134765	GO:0003674(molecular_function);GO:0005739(mitochondrion);GO:0005829(cytosol);GO:0008150(biological_process);GO:0016604(nuclear body);GO:0016604(nuclear body)	NA	K22075	NA	bolA-like 3 (E. coli) [Source:MGI Symbol;Acc:MGI:1925903]	protein_coding;processed_transcript;retained_intron	5.2684	4.7786	7.23053	6.53576	5.99326	6.53004	8.1593	8.4944	0.7714	-0.374449	0.0122736	0.796421	down	no
ENSMUSG00000039205	Ciz1	ENSMUST00000113332;ENSMUST00000125482;ENSMUST00000125818;ENSMUST00000139637;ENSMUST00000192758;ENSMUST00000134141;ENSMUST00000137220;ENSMUST00000145957;ENSMUST00000147338;ENSMUST00000149184;ENSMUST00000132290;ENSMUST00000048964;ENSMUST00000113338;ENSMUST00000125769;ENSMUST00000136079;ENSMUST00000113331;ENSMUST00000192055;ENSMUST00000132028;ENSMUST00000113334;ENSMUST00000136325;ENSMUST00000151806	GO:0003676(nucleic acid binding);GO:0005634(nucleus);GO:0005654(nucleoplasm);GO:0005886(plasma membrane);GO:0008270(zinc ion binding);GO:0030332(cyclin binding);GO:0032298(positive regulation of DNA-dependent DNA replication initiation);GO:0046872(metal ion binding);GO:0051457(maintenance of protein location in nucleus);GO:0051457(maintenance of protein location in nucleus)	NA	NA	NA	CDKN1A interacting zinc finger protein 1 [Source:MGI Symbol;Acc:MGI:1920234]	protein_coding;retained_intron;processed_transcript	5.96985	4.98339	4.94599	7.08407	5.15635	2.50291	4.37649	3.77136	1.58522	0.664683	0.0123447	0.796421	up	no
ENSMUSG00000024590	Lmnb1	ENSMUST00000025486;ENSMUST00000128651	GO:0003690(double-stranded DNA binding);GO:0005634(nucleus);GO:0005635(nuclear envelope);GO:0005637(nuclear inner membrane);GO:0005638(lamin filament);GO:0005652(nuclear lamina);GO:0005654(nucleoplasm);GO:0005737(cytoplasm);GO:0005882(intermediate filament);GO:0008432(JUN kinase binding);GO:0010971(positive regulation of G2/M transition of mitotic cell cycle);GO:0016020(membrane);GO:0016363(nucle…	04210(Apoptosis);04210(Apoptosis)	K07611	NA	lamin B1 [Source:MGI Symbol;Acc:MGI:96795]	protein_coding;retained_intron	2.67617	0.883611	1.10971	1.8356	0.919817	0.581659	0.886575	0.513603	2.24789	1.16857	0.0123473	0.796421	up	no
ENSMUSG00000098609	Anxa11os	ENSMUST00000184083	NA	NA	NA	NA	annexin A11, opposite strand [Source:MGI Symbol;Acc:MGI:3642737]	antisense	0	0.158636	0	0.041561	0.112719	0	0	0	625.832	9.28963	0.0123643	0.796421	up	no
ENSMUSG00000036751	Cox6b1	ENSMUST00000075738;ENSMUST00000208838;ENSMUST00000208352;ENSMUST00000207851	GO:0005739(mitochondrion);GO:0005743(mitochondrial inner membrane);GO:0006119(oxidative phosphorylation);GO:0016020(membrane);GO:0045277(respiratory chain complex IV);GO:0045277(respiratory chain complex IV)	00190(Oxidative phosphorylation);04260(Cardiac muscle contraction);04714(Thermogenesis);04932(Non-alcoholic fatty liver disease (NAFLD));05010(Alzheimer disease);05012(Parkinson disease);05016(Huntington disease);05016(Huntington disease)	K02267	NA	cytochrome c oxidase, subunit 6B1 [Source:MGI Symbol;Acc:MGI:107460]	protein_coding;processed_transcript;retained_intron	195.671	247.282	292.989	255.645	329.468	378.7	407.237	348.708	0.698574	-0.517515	0.0123901	0.796421	down	no
ENSMUSG00000089789	Rdh1	ENSMUST00000073639	GO:0001523(retinoid metabolic process);GO:0004745(retinol dehydrogenase activity);GO:0005789(endoplasmic reticulum membrane);GO:0008202(steroid metabolic process);GO:0016229(steroid dehydrogenase activity);GO:0016491(oxidoreductase activity);GO:0031301(integral component of organelle membrane);GO:0043231(intracellular membrane-bounded organelle);GO:0047023(androsterone dehydrogenase activity);GO:…	00830(Retinol metabolism)	K11154	EC:1.1.1.-	retinol dehydrogenase 1 (all trans) [Source:MGI Symbol;Acc:MGI:1195275]	protein_coding	0.107902	0.274202	0.06762	0.020827	0.074365	0.016097	0.032342	0.011911	5.41756	2.43764	0.0123935	0.796421	up	no
ENSMUSG00000050732	Vamp8	ENSMUST00000059983;ENSMUST00000142613	GO:0005737(cytoplasm);GO:0005765(lysosomal membrane);GO:0005829(cytosol);GO:0005886(plasma membrane);GO:0016020(membrane);GO:0016021(integral component of membrane);GO:0016192(vesicle-mediated transport);GO:0016240(autophagosome membrane docking);GO:0019869(chloride channel inhibitor activity);GO:0030667(secretory granule membrane);GO:0031201(SNARE complex);GO:0031902(late endosome membrane);GO:0…	04130(SNARE interactions in vesicular transport);04140(Autophagy - animal);04611(Platelet activation);04611(Platelet activation)	K08512	NA	vesicle-associated membrane protein 8 [Source:MGI Symbol;Acc:MGI:1336882]	protein_coding	5.59193	5.91546	6.28151	8.16172	6.16794	7.38885	9.69714	8.05643	0.766479	-0.383682	0.0124042	0.796421	down	no
ENSMUSG00000062526	Mppe1	ENSMUST00000073054;ENSMUST00000236244;ENSMUST00000237279	GO:0003674(molecular_function);GO:0005654(nucleoplasm);GO:0005793(endoplasmic reticulum-Golgi intermediate compartment);GO:0005794(Golgi apparatus);GO:0005801(cis-Golgi network);GO:0006506(GPI anchor biosynthetic process);GO:0006888(endoplasmic reticulum to Golgi vesicle-mediated transport);GO:0008081(phosphoric diester hydrolase activity);GO:0016020(membrane);GO:0016021(integral component of mem…	NA	NA	NA	metallophosphoesterase 1 [Source:MGI Symbol;Acc:MGI:2661311]	protein_coding;retained_intron	3.71209	1.3477	2.2264	4.27375	2.3793	0.750886	1.65905	1.57717	2.09765	1.06877	0.0125471	0.801456	up	no
ENSMUSG00000085342	Gm12254	ENSMUST00000134617	NA	NA	NA	NA	predicted gene 12254 [Source:MGI Symbol;Acc:MGI:3650324]	processed_pseudogene	3.00721	3.85538	5.2169	5.40316	6.53835	13.4772	7.1523	6.10027	0.539197	-0.891116	0.0125914	0.801456	down	no
ENSMUSG00000031165	Was	ENSMUST00000033505;ENSMUST00000146029	GO:0002625(regulation of T cell antigen processing and presentation);GO:0003779(actin binding);GO:0005515(protein binding);GO:0005634(nucleus);GO:0005737(cytoplasm);GO:0005829(cytosol);GO:0005856(cytoskeleton);GO:0005884(actin filament);GO:0005886(plasma membrane);GO:0005911(cell-cell junction);GO:0006955(immune response);GO:0007015(actin filament organization);GO:0008064(regulation of actin poly…	04062(Chemokine signaling pathway);04144(Endocytosis);04520(Adherens junction);04530(Tight junction);04666(Fc gamma R-mediated phagocytosis);04810(Regulation of actin cytoskeleton);05100(Bacterial invasion of epithelial cells);05132(Salmonella infection);05231(Choline metabolism in cancer);05231(Choline metabolism in cancer)	K05747	NA	Wiskott-Aldrich syndrome [Source:MGI Symbol;Acc:MGI:105059]	protein_coding;retained_intron	0.413585	0.246838	0.447254	0.7788	0.354	0.134706	0.176677	0.217328	2.54257	1.34629	0.0126087	0.801456	up	no
ENSMUSG00000067736	Gm10222	ENSMUST00000088336	NA	NA	NA	NA	predicted gene 10222 [Source:MGI Symbol;Acc:MGI:3642643]	unprocessed_pseudogene	937.369	370.426	338.418	121.921	215.382	195.719	34.096	116.767	3.43385	1.77983	0.0126113	0.801456	up	no
ENSMUSG00000032577	Mapkapk3	ENSMUST00000035194;ENSMUST00000128175;ENSMUST00000141674;ENSMUST00000143487;ENSMUST00000141596	GO:0000166(nucleotide binding);GO:0002224(toll-like receptor signaling pathway);GO:0004672(protein kinase activity);GO:0004674(protein serine/threonine kinase activity);GO:0005516(calmodulin binding);GO:0005524(ATP binding);GO:0005634(nucleus);GO:0005654(nucleoplasm);GO:0005737(cytoplasm);GO:0006468(protein phosphorylation);GO:0009931(calcium-dependent protein serine/threonine kinase activity);GO…	04010(MAPK signaling pathway);04370(VEGF signaling pathway);04370(VEGF signaling pathway)	K04444	EC:2.7.11.1	mitogen-activated protein kinase-activated protein kinase 3 [Source:MGI Symbol;Acc:MGI:2143163]	protein_coding;retained_intron;processed_transcript	1.06106	0.694616	0.633019	0.997212	0.675395	0.385795	0.500045	0.533187	1.71722	0.780074	0.0126183	0.801456	up	no
ENSMUSG00000072109	A530040E14Rik	ENSMUST00000159087;ENSMUST00000093501;ENSMUST00000161150;ENSMUST00000162353	NA	NA	NA	NA	RIKEN cDNA A530040E14 gene [Source:MGI Symbol;Acc:MGI:3612703]	antisense	0.0969703	0.0575732	0.149932	0.164416	0.128189	0.016873	0.036128	0.0287354	4.38297	2.13191	0.012628	0.801456	up	no
ENSMUSG00000078787	Cyp2t4	ENSMUST00000108385	GO:0004497(monooxygenase activity);GO:0005506(iron ion binding);GO:0005737(cytoplasm);GO:0006082(organic acid metabolic process);GO:0006805(xenobiotic metabolic process);GO:0008392(arachidonic acid epoxygenase activity);GO:0008395(steroid hydroxylase activity);GO:0016491(oxidoreductase activity);GO:0016705(oxidoreductase activity, acting on paired donors, with incorporation or reduction of molecu…	NA	K07421	NA	cytochrome P450, family 2, subfamily t, polypeptide 4 [Source:MGI Symbol;Acc:MGI:2686296]	protein_coding	0.350435	0.685704	0.605728	0.623605	0.486261	0.197412	0.295685	0.128016	2.65819	1.41045	0.0126686	0.801733	up	no
ENSMUSG00000005716	Pvalb	ENSMUST00000005860	GO:0005509(calcium ion binding);GO:0005634(nucleus);GO:0005737(cytoplasm);GO:0005829(cytosol);GO:0030424(axon);GO:0032420(stereocilium);GO:0032437(cuticular plate);GO:0032991(protein-containing complex);GO:0042802(identical protein binding);GO:0043025(neuronal cell body);GO:0044877(protein-containing complex binding);GO:0046872(metal ion binding);GO:0090102(cochlea development)	NA	NA	NA	parvalbumin [Source:MGI Symbol;Acc:MGI:97821]	protein_coding	159.676	144.128	250.196	178.095	243.168	254.959	302.781	274.224	0.703347	-0.507692	0.0126809	0.801733	down	no
ENSMUSG00000025362	Rps26	ENSMUST00000026420;ENSMUST00000219773;ENSMUST00000219591	GO:0002181(cytoplasmic translation);GO:0003729(mRNA binding);GO:0003735(structural constituent of ribosome);GO:0005737(cytoplasm);GO:0005783(endoplasmic reticulum);GO:0005791(rough endoplasmic reticulum);GO:0005829(cytosol);GO:0005840(ribosome);GO:0006412(translation);GO:0022627(cytosolic small ribosomal subunit);GO:0033119(negative regulation of RNA splicing);GO:0042788(polysomal ribosome);GO:00…	03010(Ribosome);03010(Ribosome)	K02976	NA	ribosomal protein S26 [Source:MGI Symbol;Acc:MGI:1351628]	protein_coding;retained_intron	37.1344	59.7715	62.2149	58.5584	62.5213	71.6148	99.4644	77.6197	0.675999	-0.564907	0.0127564	0.803803	down	no
ENSMUSG00000112148	Lilrb4a	ENSMUST00000078778;ENSMUST00000218217;ENSMUST00000220402;ENSMUST00000219029;ENSMUST00000218753;ENSMUST00000217705;ENSMUST00000219175;ENSMUST00000220166	GO:0001780(neutrophil homeostasis);GO:0002250(adaptive immune response);GO:0002376(immune system process);GO:0002437(inflammatory response to antigenic stimulus);GO:0005886(plasma membrane);GO:0006954(inflammatory response);GO:0007596(blood coagulation);GO:0009611(response to wounding);GO:0009624(response to nematode);GO:0009897(external side of plasma membrane);GO:0009991(response to extracellul…	04380(Osteoclast differentiation);04380(Osteoclast differentiation)	K06512	NA	leukocyte immunoglobulin-like receptor, subfamily B, member 4A [Source:MGI Symbol;Acc:MGI:102701]	protein_coding;retained_intron	0.683373	0.209476	0.080606	0.378539	0.0362443	0.0768354	0.0363092	0	7.36175	2.88005	0.0127724	0.803803	up	no
ENSMUSG00000057863	Rpl36	ENSMUST00000080492	GO:0002181(cytoplasmic translation);GO:0003735(structural constituent of ribosome);GO:0005730(nucleolus);GO:0005840(ribosome);GO:0006412(translation);GO:0022625(cytosolic large ribosomal subunit);GO:0042788(polysomal ribosome)	03010(Ribosome)	K02920	NA	ribosomal protein L36 [Source:MGI Symbol;Acc:MGI:1860603]	protein_coding	117.786	182.47	204.09	172.103	220.787	286.109	303.987	229.437	0.656887	-0.606283	0.0128028	0.803803	down	no
ENSMUSG00000062054	Iah1	ENSMUST00000076813;ENSMUST00000222344;ENSMUST00000221693;ENSMUST00000223345	GO:0006629(lipid metabolic process);GO:0008150(biological_process);GO:0016042(lipid catabolic process);GO:0016787(hydrolase activity);GO:0016788(hydrolase activity, acting on ester bonds);GO:0042802(identical protein binding);GO:0042802(identical protein binding)	NA	NA	NA	isoamyl acetate-hydrolyzing esterase 1 homolog [Source:MGI Symbol;Acc:MGI:1914982]	protein_coding	7.33522	6.59431	9.07653	10.8275	7.55852	8.60386	12.43	11.437	0.764847	-0.386758	0.0128109	0.803803	down	no
ENSMUSG00000084093	Gm16418	ENSMUST00000118577	NA	NA	NA	NA	predicted pseudogene 16418 [Source:MGI Symbol;Acc:MGI:3644548]	processed_pseudogene	22.5095	39.6947	27.2797	27.4042	43.9473	72.1803	46.1451	48.5134	0.57841	-0.789834	0.0128741	0.806241	down	no
ENSMUSG00000079111	Kdelr2	ENSMUST00000110731	GO:0000139(Golgi membrane);GO:0005046(KDEL sequence binding);GO:0005783(endoplasmic reticulum);GO:0005789(endoplasmic reticulum membrane);GO:0005794(Golgi apparatus);GO:0005801(cis-Golgi network);GO:0006621(protein retention in ER lumen);GO:0006888(endoplasmic reticulum to Golgi vesicle-mediated transport);GO:0006890(retrograde vesicle-mediated transport, Golgi to endoplasmic reticulum);GO:001503…	NA	K10949	NA	KDEL (Lys-Asp-Glu-Leu) endoplasmic reticulum protein retention receptor 2 [Source:MGI Symbol;Acc:MGI:1914163]	protein_coding	12.9792	13.4709	15.7541	15.4094	15.3529	16.6811	19.4689	18.9315	0.79482	-0.3313	0.0129686	0.809641	down	no
ENSMUSG00000032174	Icam5	ENSMUST00000019616	GO:0005178(integrin binding);GO:0005515(protein binding);GO:0005886(plasma membrane);GO:0005887(integral component of plasma membrane);GO:0006909(phagocytosis);GO:0007155(cell adhesion);GO:0016020(membrane);GO:0016021(integral component of membrane);GO:0098609(cell-cell adhesion)	NA	K06769	NA	intercellular adhesion molecule 5, telencephalin [Source:MGI Symbol;Acc:MGI:109430]	protein_coding	10.747	19.3168	1.64861	1.43907	1.4469	0.805006	1.50499	1.05786	6.16386	2.62383	0.0129867	0.809641	up	no
ENSMUSG00000111097	Gm34069	ENSMUST00000214060	NA	NA	NA	NA	predicted gene, 34069 [Source:MGI Symbol;Acc:MGI:5593228]	lincRNA	0	0	0.023938	0.120354	0.196531	0	0	0	681.646	9.41288	0.0130019	0.809641	up	no
ENSMUSG00000031822	Gse1	ENSMUST00000120493;ENSMUST00000034279;ENSMUST00000118136;ENSMUST00000180448;ENSMUST00000147327;ENSMUST00000141113	GO:0003674(molecular_function);GO:0005575(cellular_component);GO:0008150(biological_process);GO:0008150(biological_process)	NA	NA	NA	genetic suppressor element 1, coiled-coil protein [Source:MGI Symbol;Acc:MGI:1098275]	protein_coding;retained_intron;processed_transcript	2.59231	2.40223	2.01769	2.47555	0.397713	0.29545	0.443503	1.33465	2.86038	1.51621	0.0130432	0.810687	up	no
ENSMUSG00000022160	Mettl3	ENSMUST00000122962;ENSMUST00000022767;ENSMUST00000156611;ENSMUST00000197394;ENSMUST00000127797;ENSMUST00000173546;ENSMUST00000147768;ENSMUST00000130550;ENSMUST00000173896	GO:0000398(mRNA splicing, via spliceosome);GO:0001510(RNA methylation);GO:0001734(mRNA (N6-adenosine)-methyltransferase activity);GO:0003729(mRNA binding);GO:0005634(nucleus);GO:0006974(cellular response to DNA damage stimulus);GO:0008173(RNA methyltransferase activity);GO:0009048(dosage compensation by inactivation of X chromosome);GO:0016422(mRNA (2'-O-methyladenosine-N6-)-methyltransferase act…	NA	K05925	EC:2.1.1.348	methyltransferase like 3 [Source:MGI Symbol;Acc:MGI:1927165]	nonsense_mediated_decay;protein_coding;retained_intron	2.70099	1.76311	2.08581	3.03547	1.81188	1.40699	1.17408	1.44472	1.69863	0.764376	0.0130895	0.812037	up	no
ENSMUSG00000024150	Mcfd2	ENSMUST00000145895;ENSMUST00000129616;ENSMUST00000024963;ENSMUST00000155904;ENSMUST00000144236	GO:0003674(molecular_function);GO:0005509(calcium ion binding);GO:0005576(extracellular region);GO:0005783(endoplasmic reticulum);GO:0005793(endoplasmic reticulum-Golgi intermediate compartment);GO:0005794(Golgi apparatus);GO:0015031(protein transport);GO:0016192(vesicle-mediated transport);GO:0019752(carboxylic acid metabolic process);GO:0046872(metal ion binding);GO:0060548(negative regulation …	NA	K20364	NA	multiple coagulation factor deficiency 2 [Source:MGI Symbol;Acc:MGI:2183439]	protein_coding	18.0184	12.1352	12.3417	17.2452	9.54691	7.54128	7.76321	9.88189	1.65059	0.722982	0.0131514	0.814355	up	no
ENSMUSG00000069014	Gm5641	ENSMUST00000091130;ENSMUST00000198699	NA	NA	NA	NA	predicted gene 5641 [Source:MGI Symbol;Acc:MGI:3645731]	processed_transcript;transcribed_processed_pseudogene	20.5932	7.66307	9.06018	11.3384	8.44758	5.51835	6.82487	5.7485	1.89377	0.921258	0.0131887	0.814466	up	no
ENSMUSG00000070697	Utp3	ENSMUST00000090413	GO:0000462(maturation of SSU-rRNA from tricistronic rRNA transcript (SSU-rRNA, 5.8S rRNA, LSU-rRNA));GO:0005515(protein binding);GO:0005634(nucleus);GO:0005730(nucleolus);GO:0006325(chromatin organization);GO:0007275(multicellular organism development);GO:0007420(brain development);GO:0032040(small-subunit processome)	NA	K14767	NA	UTP3 small subunit processome component [Source:MGI Symbol;Acc:MGI:1919230]	protein_coding	15.2461	9.49277	12.6374	13.9639	11.5993	7.36131	8.95405	9.25292	1.47697	0.562645	0.0132025	0.814466	up	no
ENSMUSG00000074547	Rps8-ps4	ENSMUST00000092523	NA	NA	NA	NA	ribosomal protein S8, pseudogene 4 [Source:MGI Symbol;Acc:MGI:3809043]	processed_pseudogene	4.72847	6.25945	7.37743	7.05573	8.19851	10.9381	12.5806	7.94533	0.641105	-0.641368	0.0132333	0.814847	down	no
ENSMUSG00000113258	Gm7446	ENSMUST00000221035	NA	NA	NA	NA	predicted gene 7446 [Source:MGI Symbol;Acc:MGI:3644947]	processed_pseudogene	3.06251	1.18828	1.31916	3.40884	1.31502	0.594248	0.888374	1.11481	2.37784	1.24965	0.0132757	0.815938	up	no
ENSMUSG00000061397	Krt79	ENSMUST00000230441;ENSMUST00000023799	GO:0005882(intermediate filament);GO:0019899(enzyme binding);GO:0045095(keratin filament);GO:0045095(keratin filament)	NA	K07605	NA	keratin 79 [Source:MGI Symbol;Acc:MGI:2385030]	retained_intron;protein_coding	0	0.0578514	0.00831917	0	0.101456	0	0	0	335.253	8.38911	0.0134426	0.823712	up	no
ENSMUSG00000078700	D030028A08Rik	ENSMUST00000131501;ENSMUST00000135825;ENSMUST00000107628;ENSMUST00000186326	NA	NA	NA	NA	RIKEN cDNA D030028A08 gene [Source:MGI Symbol;Acc:MGI:2441931]	processed_transcript	0.421733	0.454329	0.256014	0.251631	0.41743	0.112632	0.218047	0.172929	2.14588	1.10157	0.013458	0.823712	up	no
ENSMUSG00000095550	Gm21671	ENSMUST00000162387	NA	NA	NA	NA	predicted gene, 21671 [Source:MGI Symbol;Acc:MGI:5435026]	protein_coding	0.045048	0.07913	0.178889	0.13159	0.106642	0.151093	0.365598	0.378232	0.362913	-1.4623	0.0134769	0.823712	down	no
ENSMUSG00000025961	4933402D24Rik	ENSMUST00000027102	GO:0003674(molecular_function);GO:0005575(cellular_component);GO:0008150(biological_process)	NA	NA	NA	RIKEN cDNA 4933402D24 gene [Source:MGI Symbol;Acc:MGI:1921676]	protein_coding	0.353713	0.704696	0.288579	0.389576	0.293047	0.127934	0.112414	0	5.06668	2.34104	0.0135601	0.827264	up	no
ENSMUSG00000051184	Zfp524	ENSMUST00000086349;ENSMUST00000207901;ENSMUST00000209030	GO:0003676(nucleic acid binding);GO:0003677(DNA binding);GO:0005634(nucleus);GO:0046872(metal ion binding);GO:1990837(sequence-specific double-stranded DNA binding);GO:1990837(sequence-specific double-stranded DNA binding)	NA	NA	NA	zinc finger protein 524 [Source:MGI Symbol;Acc:MGI:1916740]	protein_coding	4.05951	6.69133	6.35116	5.97602	5.93413	6.6548	11.5958	8.36213	0.654096	-0.612425	0.0136381	0.830491	down	no
ENSMUSG00000059534	Uqcr10	ENSMUST00000058407;ENSMUST00000151559;ENSMUST00000130236	GO:0005739(mitochondrion);GO:0005743(mitochondrial inner membrane);GO:0005750(mitochondrial respiratory chain complex III);GO:0006122(mitochondrial electron transport, ubiquinol to cytochrome c);GO:0009060(aerobic respiration);GO:0016020(membrane);GO:0016021(integral component of membrane);GO:0034551(mitochondrial respiratory chain complex III assembly);GO:0055114(oxidation-reduction process);GO:…	00190(Oxidative phosphorylation);04260(Cardiac muscle contraction);04714(Thermogenesis);04932(Non-alcoholic fatty liver disease (NAFLD));05010(Alzheimer disease);05012(Parkinson disease);05016(Huntington disease);05016(Huntington disease)	K00419	NA	ubiquinol-cytochrome c reductase, complex III subunit X [Source:MGI Symbol;Acc:MGI:1913402]	protein_coding;processed_transcript	92.7253	142.574	179.239	159.859	214.125	216.678	268.113	255.71	0.63891	-0.646315	0.0137285	0.833001	down	no
ENSMUSG00000116627	Gm30124	ENSMUST00000232257	NA	NA	NA	NA	predicted gene, 30124 [Source:MGI Symbol;Acc:MGI:5589283]	lincRNA	0.317908	0.283318	0.210328	0.21487	0.450692	0.327858	0.71204	1.03988	0.426137	-1.23061	0.0137485	0.833001	down	no
ENSMUSG00000057278	Snrpg	ENSMUST00000089558;ENSMUST00000204380;ENSMUST00000204768;ENSMUST00000203782	GO:0000387(spliceosomal snRNP assembly);GO:0000398(mRNA splicing, via spliceosome);GO:0003723(RNA binding);GO:0005634(nucleus);GO:0005654(nucleoplasm);GO:0005681(spliceosomal complex);GO:0005682(U5 snRNP);GO:0005683(U7 snRNP);GO:0005685(U1 snRNP);GO:0005686(U2 snRNP);GO:0005687(U4 snRNP);GO:0005689(U12-type spliceosomal complex);GO:0005737(cytoplasm);GO:0005829(cytosol);GO:0006397(mRNA processing…	03040(Spliceosome);03040(Spliceosome)	K11099	NA	small nuclear ribonucleoprotein polypeptide G [Source:MGI Symbol;Acc:MGI:1915261]	protein_coding;processed_transcript;retained_intron	6.48906	8.47353	7.78028	8.51598	9.2049	10.5812	12.4047	10.5472	0.72401	-0.465918	0.0137549	0.833001	down	no
ENSMUSG00000061517	Sox21	ENSMUST00000170662	GO:0000978(RNA polymerase II cis-regulatory region sequence-specific DNA binding);GO:0000981(DNA-binding transcription factor activity, RNA polymerase II-specific);GO:0001228(DNA-binding transcription activator activity, RNA polymerase II-specific);GO:0001942(hair follicle development);GO:0003677(DNA binding);GO:0003700(DNA-binding transcription factor activity);GO:0005634(nucleus);GO:0005667(tra…	NA	K09267	NA	SRY (sex determining region Y)-box 21 [Source:MGI Symbol;Acc:MGI:2654070]	protein_coding	1.9526	1.49342	1.07778	1.6798	0.633849	0.796211	0.296121	0.570243	2.46754	1.30307	0.0138025	0.833305	up	no
ENSMUSG00000038384	Setd1b	ENSMUST00000163030;ENSMUST00000173221;ENSMUST00000100731;ENSMUST00000162839	GO:0003674(molecular_function);GO:0003676(nucleic acid binding);GO:0003723(RNA binding);GO:0005515(protein binding);GO:0005634(nucleus);GO:0005654(nucleoplasm);GO:0005694(chromosome);GO:0006325(chromatin organization);GO:0008168(methyltransferase activity);GO:0016607(nuclear speck);GO:0016740(transferase activity);GO:0018024(histone-lysine N-methyltransferase activity);GO:0032259(methylation);GO:…	00310(Lysine degradation);00310(Lysine degradation)	K11422	EC:2.1.1.43	SET domain containing 1B [Source:MGI Symbol;Acc:MGI:2652820]	protein_coding;retained_intron	1.76359	1.38171	1.60129	1.80315	1.42609	1.77759	2.21883	1.69063	0.841474	-0.249009	0.0138103	0.833305	down	no
ENSMUSG00000086725	A630052C17Rik	ENSMUST00000129876	NA	NA	NA	NA	RIKEN cDNA A630052C17 gene [Source:MGI Symbol;Acc:MGI:2444673]	processed_transcript	1.49947	1.4184	0.89484	1.03457	0.626425	0.654369	0.379084	0.333495	2.40259	1.26459	0.0139284	0.838155	up	no
ENSMUSG00000028195	Ccn1	ENSMUST00000029846	GO:0001649(osteoblast differentiation);GO:0001934(positive regulation of protein phosphorylation);GO:0002041(intussusceptive angiogenesis);GO:0003181(atrioventricular valve morphogenesis);GO:0003278(apoptotic process involved in heart morphogenesis);GO:0003281(ventricular septum development);GO:0005178(integrin binding);GO:0005515(protein binding);GO:0005520(insulin-like growth factor binding);GO…	NA	K06829	NA	cellular communication network factor 1 [Source:MGI Symbol;Acc:MGI:88613]	protein_coding	2.71935	0.9777	1.61841	1.99466	1.37499	0.753252	1.0084	0.936286	1.93151	0.949726	0.0139554	0.838155	up	no
ENSMUSG00000076036	Gm22133	ENSMUST00000102082	NA	NA	NA	NA	predicted gene, 22133 [Source:MGI Symbol;Acc:MGI:5451910]	miRNA	0.014237	0.018582	0.018129	0.012835	3.22932	21.2388	2.19035	0.089726	0.0840118	-3.57326	0.0139667	0.838155	down	no
ENSMUSG00000036890	Gtdc1	ENSMUST00000049051;ENSMUST00000129240;ENSMUST00000148786;ENSMUST00000100127;ENSMUST00000134813;ENSMUST00000143333;ENSMUST00000112810;ENSMUST00000146694;ENSMUST00000148279	GO:0003674(molecular_function);GO:0005575(cellular_component);GO:0008150(biological_process);GO:0008150(biological_process)	NA	NA	NA	glycosyltransferase-like domain containing 1 [Source:MGI Symbol;Acc:MGI:2444269]	protein_coding;processed_transcript	2.14324	1.46186	1.56031	2.05501	1.24611	1.02319	1.14465	0.998357	1.60442	0.682053	0.0140223	0.839395	up	no
ENSMUSG00000038651	Sycp2l	ENSMUST00000124093	GO:0000775(chromosome, centromeric region);GO:0000780(condensed nuclear chromosome, centromeric region);GO:0000800(lateral element);GO:0003674(molecular_function);GO:0005634(nucleus);GO:0005654(nucleoplasm);GO:0005694(chromosome);GO:0060548(negative regulation of cell death);GO:0140013(meiotic nuclear division)	NA	NA	NA	synaptonemal complex protein 2-like [Source:MGI Symbol;Acc:MGI:2685114]	protein_coding	0.088734	0	0	0.138116	0.0621154	0	0	0	577.931	9.17475	0.014062	0.839395	up	no
ENSMUSG00000078572	Ndufaf8	ENSMUST00000186913;ENSMUST00000106223;ENSMUST00000185558	GO:0003674(molecular_function);GO:0005739(mitochondrion);GO:0032981(mitochondrial respiratory chain complex I assembly);GO:0032981(mitochondrial respiratory chain complex I assembly)	NA	NA	NA	NADH:ubiquinone oxidoreductase complex assembly factor 8 [Source:MGI Symbol;Acc:MGI:1913676]	retained_intron;protein_coding	9.58623	11.2086	18.2837	15.4221	18.0574	17.3005	23.8521	25.2648	0.655473	-0.609391	0.0140635	0.839395	down	no
ENSMUSG00000023020	Cox14	ENSMUST00000023761;ENSMUST00000238530	GO:0003674(molecular_function);GO:0005739(mitochondrion);GO:0016020(membrane);GO:0016021(integral component of membrane);GO:0031966(mitochondrial membrane);GO:0033617(mitochondrial respiratory chain complex IV assembly);GO:0033617(mitochondrial respiratory chain complex IV assembly)	04714(Thermogenesis);04714(Thermogenesis)	K18181	NA	cytochrome c oxidase assembly protein 14 [Source:MGI Symbol;Acc:MGI:1913629]	protein_coding;processed_transcript	21.3093	23.948	33.9478	31.3784	31.8953	33.5548	45.061	39.0299	0.72665	-0.460667	0.0141167	0.84105	down	no
ENSMUSG00000116704	Gm5491	ENSMUST00000231828	NA	NA	NA	NA	predicted gene 5491 [Source:MGI Symbol;Acc:MGI:3644969]	processed_pseudogene	0.201444	0	0.067933	0.039382	0	0.397679	0.471949	0.385262	0.147627	-2.75997	0.0141435	0.841131	down	no
ENSMUSG00000002416	Ndufb2	ENSMUST00000002490;ENSMUST00000128064;ENSMUST00000135671;ENSMUST00000119379;ENSMUST00000146793	GO:0003674(molecular_function);GO:0005739(mitochondrion);GO:0005743(mitochondrial inner membrane);GO:0005747(mitochondrial respiratory chain complex I);GO:0016020(membrane);GO:0032981(mitochondrial respiratory chain complex I assembly);GO:0055114(oxidation-reduction process);GO:0070469(respirasome);GO:0070469(respirasome)	00190(Oxidative phosphorylation);04714(Thermogenesis);04723(Retrograde endocannabinoid signaling);04932(Non-alcoholic fatty liver disease (NAFLD));05010(Alzheimer disease);05012(Parkinson disease);05016(Huntington disease);05016(Huntington disease)	K03958	NA	NADH:ubiquinone oxidoreductase subunit B2 [Source:MGI Symbol;Acc:MGI:1915448]	processed_transcript;retained_intron;protein_coding	7.55848	9.85938	13.4717	9.7372	16.2444	16.4219	18.7909	17.8152	0.643485	-0.636022	0.0141694	0.841159	down	no
ENSMUSG00000109016	Gm44647	ENSMUST00000207402	NA	NA	NA	NA	predicted gene 44647 [Source:MGI Symbol;Acc:MGI:5753223]	lincRNA	0.059438	0.169572	0.410696	0.158708	0	1.43901	0.930794	0.294336	0.179813	-2.47543	0.0142144	0.84232	down	no
ENSMUSG00000066724	Gm10175	ENSMUST00000086013;ENSMUST00000208752	NA	NA	NA	NA	predicted gene 10175 [Source:MGI Symbol;Acc:MGI:3704287]	processed_transcript;transcribed_processed_pseudogene	18	28.1804	35.9253	28.0219	36.7558	40.916	48.8314	45.7845	0.650254	-0.620926	0.0143223	0.847195	down	no
ENSMUSG00000035704	Alg8	ENSMUST00000098300;ENSMUST00000137105;ENSMUST00000130111;ENSMUST00000149031;ENSMUST00000147297	GO:0000033(alpha-1,3-mannosyltransferase activity);GO:0005783(endoplasmic reticulum);GO:0005789(endoplasmic reticulum membrane);GO:0006486(protein glycosylation);GO:0006487(protein N-linked glycosylation);GO:0006490(oligosaccharide-lipid intermediate biosynthetic process);GO:0016020(membrane);GO:0016021(integral component of membrane);GO:0016740(transferase activity);GO:0016757(transferase activi…	00510(N-Glycan biosynthesis);00510(N-Glycan biosynthesis)	K03849	EC:2.4.1.265	asparagine-linked glycosylation 8 (alpha-1,3-glucosyltransferase) [Source:MGI Symbol;Acc:MGI:2141959]	protein_coding;retained_intron;processed_transcript	3.12387	2.36384	2.39536	2.47248	1.95279	1.18766	1.63848	1.81682	1.59058	0.669556	0.0143862	0.848695	up	no
ENSMUSG00000078942	Naip6	ENSMUST00000118574	GO:0000166(nucleotide binding);GO:0002376(immune system process);GO:0005515(protein binding);GO:0005524(ATP binding);GO:0005737(cytoplasm);GO:0006915(apoptotic process);GO:0006954(inflammatory response);GO:0016045(detection of bacterium);GO:0042742(defense response to bacterium);GO:0043005(neuron projection);GO:0043025(neuronal cell body);GO:0043027(cysteine-type endopeptidase inhibitor activity …	04621(NOD-like receptor signaling pathway);05134(Legionellosis)	K12807	NA	NLR family, apoptosis inhibitory protein 6 [Source:MGI Symbol;Acc:MGI:1298222]	protein_coding	0.11254	0.114199	0.012639	0.020496	0.016941	0.010627	0.007192	0.007466	6.56868	2.7156	0.014413	0.848695	up	no
ENSMUSG00000074867	Zfp808	ENSMUST00000099449;ENSMUST00000221542;ENSMUST00000223094	GO:0003676(nucleic acid binding);GO:0005575(cellular_component);GO:0006355(regulation of transcription, DNA-templated);GO:0046872(metal ion binding);GO:0046872(metal ion binding)	05168(Herpes simplex virus 1 infection);05168(Herpes simplex virus 1 infection)	K09228	NA	zinc finger protein 808 [Source:MGI Symbol;Acc:MGI:3704127]	protein_coding;processed_transcript	0.192258	0.052109	0.0144367	0.0101373	0.00631811	0.00786865	0	0.00539453	12.4522	3.63832	0.0144247	0.848695	up	no
ENSMUSG00000040883	Tmem205	ENSMUST00000217263;ENSMUST00000046831;ENSMUST00000238930;ENSMUST00000216178;ENSMUST00000214569;ENSMUST00000215650;ENSMUST00000213698	GO:0003674(molecular_function);GO:0008150(biological_process);GO:0016020(membrane);GO:0016021(integral component of membrane);GO:0016021(integral component of membrane)	NA	NA	NA	transmembrane protein 205 [Source:MGI Symbol;Acc:MGI:3045495]	retained_intron;protein_coding	6.61674	9.32131	11.5821	10.6306	14.2152	12.1213	18.1441	18.7348	0.641212	-0.641126	0.0144707	0.849889	down	no
ENSMUSG00000087635	Gm13414	ENSMUST00000117516	NA	NA	NA	NA	predicted gene 13414 [Source:MGI Symbol;Acc:MGI:3652154]	processed_pseudogene	3.21507	2.18075	1.88548	2.48832	0.879983	0.912284	0.959439	0.866904	2.3332	1.22231	0.0145044	0.850358	up	no
ENSMUSG00000053740	Gm6457	ENSMUST00000066378	NA	NA	NA	NA	predicted pseudogene 6457 [Source:MGI Symbol;Acc:MGI:3648519]	processed_pseudogene	5.95827	3.79012	3.12759	6.53487	3.41716	1.92417	1.00754	2.86282	2.36374	1.24107	0.0145699	0.852687	up	no
ENSMUSG00000078601	Gm12525	ENSMUST00000125412	NA	NA	NA	NA	predicted gene 12525 [Source:MGI Symbol;Acc:MGI:3649596]	lincRNA	0.809513	0.322786	1.32348	0.978137	1.27563	1.95383	1.60477	2.49709	0.466623	-1.09967	0.0146545	0.854687	down	no
ENSMUSG00000103442	Pcdha1	ENSMUST00000070797;ENSMUST00000193839	GO:0003674(molecular_function);GO:0005509(calcium ion binding);GO:0005783(endoplasmic reticulum);GO:0005886(plasma membrane);GO:0005887(integral component of plasma membrane);GO:0007155(cell adhesion);GO:0007156(homophilic cell adhesion via plasma membrane adhesion molecules);GO:0016020(membrane);GO:0016021(integral component of membrane);GO:0016021(integral component of membrane)	NA	K16493	NA	protocadherin alpha 1 [Source:MGI Symbol;Acc:MGI:2150982]	protein_coding	0.978874	5.13576	1.12328	1.78415	1.59041	0.0291988	0.906287	0.101283	6.14167	2.61863	0.0147119	0.854687	up	no
ENSMUSG00000090733	Rps27	ENSMUST00000170122;ENSMUST00000200305;ENSMUST00000196205;ENSMUST00000199428;ENSMUST00000199031;ENSMUST00000197028;ENSMUST00000195998;ENSMUST00000196196	GO:0000028(ribosomal small subunit assembly);GO:0003723(RNA binding);GO:0003735(structural constituent of ribosome);GO:0005515(protein binding);GO:0005840(ribosome);GO:0006364(rRNA processing);GO:0006412(translation);GO:0022627(cytosolic small ribosomal subunit);GO:0046872(metal ion binding);GO:0046872(metal ion binding)	03010(Ribosome);03010(Ribosome)	K02978	NA	ribosomal protein S27 [Source:MGI Symbol;Acc:MGI:1888676]	protein_coding;retained_intron	101.715	127.071	143.077	120.96	195.509	199.283	200.609	213.895	0.672871	-0.571598	0.0147245	0.854687	down	no
ENSMUSG00000079593	Gm14597	ENSMUST00000123034;ENSMUST00000129769	NA	NA	NA	NA	predicted gene 14597 [Source:MGI Symbol;Acc:MGI:3711766]	protein_coding	16.5593	35.0762	45.0181	34.0589	54.4468	56.5162	76.645	63.3034	0.565474	-0.822468	0.0147854	0.854687	down	no
ENSMUSG00000107658	Gm44958	ENSMUST00000203734	NA	NA	NA	NA	predicted gene 44958 [Source:MGI Symbol;Acc:MGI:5753534]	processed_pseudogene	2.50553	0.339925	0.719213	2.08872	0.756798	0.097705	0.142266	0.628923	4.42645	2.14615	0.0147989	0.854687	up	no
ENSMUSG00000025938	Slco5a1	ENSMUST00000136197;ENSMUST00000115403;ENSMUST00000191566	GO:0005515(protein binding);GO:0005886(plasma membrane);GO:0005887(integral component of plasma membrane);GO:0006811(ion transport);GO:0015347(sodium-independent organic anion transmembrane transporter activity);GO:0016020(membrane);GO:0016021(integral component of membrane);GO:0022857(transmembrane transporter activity);GO:0043231(intracellular membrane-bounded organelle);GO:0043252(sodium-indep…	NA	K14356	NA	solute carrier organic anion transporter family, member 5A1 [Source:MGI Symbol;Acc:MGI:2443431]	protein_coding;processed_transcript	0.133116	0.0949579	0.0577986	0.054602	0.326505	0.0605501	0.00632224	0.0231551	4.44518	2.15224	0.0148134	0.854687	up	no
ENSMUSG00000081051	Gm15427	ENSMUST00000117288	NA	NA	NA	NA	predicted pseudogene 15427 [Source:MGI Symbol;Acc:MGI:3642341]	processed_pseudogene	51.4894	69.4471	97.7523	84.9834	103.602	101.682	141.98	125.182	0.662514	-0.593977	0.0148652	0.854687	down	no
ENSMUSG00000028680	Plk3	ENSMUST00000147730;ENSMUST00000126135;ENSMUST00000076859	GO:0000082(G1/S transition of mitotic cell cycle);GO:0000122(negative regulation of transcription by RNA polymerase II);GO:0000166(nucleotide binding);GO:0000302(response to reactive oxygen species);GO:0002039(p53 binding);GO:0004672(protein kinase activity);GO:0004674(protein serine/threonine kinase activity);GO:0005515(protein binding);GO:0005524(ATP binding);GO:0005634(nucleus);GO:0005730(nucl…	04068(FoxO signaling pathway);04625(C-type lectin receptor signaling pathway);05152(Tuberculosis);05152(Tuberculosis)	K08862	EC:2.7.11.21	polo like kinase 3 [Source:MGI Symbol;Acc:MGI:109604]	protein_coding;processed_transcript	5.11298	4.53106	5.7664	6.87718	7.14939	6.76633	8.45462	8.36033	0.748992	-0.416977	0.0148768	0.854687	down	no
ENSMUSG00000082399	Gm14036	ENSMUST00000118248	NA	NA	NA	NA	predicted gene 14036 [Source:MGI Symbol;Acc:MGI:3649581]	processed_pseudogene	17.1359	37.9135	40.3681	32.4651	47.7518	56.7397	71.6248	52.5046	0.582635	-0.779337	0.0148843	0.854687	down	no
ENSMUSG00000073792	Alg6	ENSMUST00000097961;ENSMUST00000137473;ENSMUST00000107004;ENSMUST00000141870;ENSMUST00000144805	GO:0005783(endoplasmic reticulum);GO:0005789(endoplasmic reticulum membrane);GO:0006486(protein glycosylation);GO:0006487(protein N-linked glycosylation);GO:0006488(dolichol-linked oligosaccharide biosynthetic process);GO:0006490(oligosaccharide-lipid intermediate biosynthetic process);GO:0016020(membrane);GO:0016021(integral component of membrane);GO:0016740(transferase activity);GO:0016757(tran…	00510(N-Glycan biosynthesis);00510(N-Glycan biosynthesis)	K03848	EC:2.4.1.267	asparagine-linked glycosylation 6 (alpha-1,3,-glucosyltransferase) [Source:MGI Symbol;Acc:MGI:2444031]	protein_coding;retained_intron;processed_transcript	1.06153	0.323885	0.322445	0.330612	0.21295	0.040114	0.104544	0.285459	3.14066	1.65107	0.0148904	0.854687	up	no
ENSMUSG00000092187	Gm20457	ENSMUST00000173374	NA	NA	NA	NA	predicted gene 20457 [Source:MGI Symbol;Acc:MGI:5141922]	antisense	3.60646	4.27288	3.74499	4.55625	2.34486	1.24908	2.02305	2.38664	1.96425	0.973979	0.0148918	0.854687	up	no
ENSMUSG00000097654	Gm26714	ENSMUST00000181338	NA	NA	NA	NA	predicted gene, 26714 [Source:MGI Symbol;Acc:MGI:5477208]	antisense	0.124739	0.096005	0.010421	0.06721	0	0	0	0	596.75	9.22098	0.0149142	0.854687	up	no
ENSMUSG00000086688	Gm11560	ENSMUST00000117567	NA	NA	NA	NA	predicted gene 11560 [Source:MGI Symbol;Acc:MGI:3652066]	processed_pseudogene	1.72781	1.08128	1.13371	1.27856	15.6835	0.648511	1.36079	0.786734	4.48597	2.16542	0.014995	0.857829	up	no
ENSMUSG00000010376	Nedd8	ENSMUST00000228414;ENSMUST00000010520;ENSMUST00000227157	GO:0005515(protein binding);GO:0005634(nucleus);GO:0005654(nucleoplasm);GO:0005737(cytoplasm);GO:0005829(cytosol);GO:0006357(regulation of transcription by RNA polymerase II);GO:0008104(protein localization);GO:0014070(response to organic cyclic compound);GO:0019941(modification-dependent protein catabolic process);GO:0030162(regulation of proteolysis);GO:0031386(protein tag);GO:0031625(ubiquitin…	NA	K12158	NA	neural precursor cell expressed, developmentally down-regulated gene 8 [Source:MGI Symbol;Acc:MGI:97301]	processed_transcript;protein_coding;retained_intron	63.9725	81.7613	111.732	96.2559	132.27	120.178	171.773	149.467	0.660587	-0.598179	0.0150903	0.861047	down	no
ENSMUSG00000061787	Rps17	ENSMUST00000208054;ENSMUST00000138936;ENSMUST00000130487;ENSMUST00000080813;ENSMUST00000134425;ENSMUST00000156346	GO:0003735(structural constituent of ribosome);GO:0005840(ribosome);GO:0006364(rRNA processing);GO:0006412(translation);GO:0022627(cytosolic small ribosomal subunit);GO:0034101(erythrocyte homeostasis);GO:0042274(ribosomal small subunit biogenesis);GO:0042274(ribosomal small subunit biogenesis)	03010(Ribosome);03010(Ribosome)	K02962	NA	ribosomal protein S17 [Source:MGI Symbol;Acc:MGI:1309526]	processed_transcript;protein_coding;retained_intron	106.929	131.426	143.879	136.972	155.261	156.061	201.354	185.377	0.745554	-0.423616	0.0151033	0.861047	down	no
ENSMUSG00000086925	Gm6286	ENSMUST00000145247	NA	NA	NA	NA	predicted gene 6286 [Source:MGI Symbol;Acc:MGI:3646153]	processed_pseudogene	2.99343	2.91626	3.45466	4.12159	3.6306	4.91376	5.40478	4.09446	0.712545	-0.488946	0.0152161	0.865362	down	no
ENSMUSG00000042788	Fam166b	ENSMUST00000107929;ENSMUST00000052829;ENSMUST00000171134	GO:0003674(molecular_function);GO:0005575(cellular_component);GO:0008150(biological_process);GO:0008150(biological_process)	NA	NA	NA	family with sequence similarity 166, member B [Source:MGI Symbol;Acc:MGI:2445194]	protein_coding	0.698371	1.16948	0.092242	0.073022	0.610526	0.0686451	0.14936	0.083204	5.26606	2.39673	0.0152314	0.865362	up	no
ENSMUSG00000019738	Polr2i	ENSMUST00000145559;ENSMUST00000019882;ENSMUST00000138886;ENSMUST00000108193;ENSMUST00000150841;ENSMUST00000149654;ENSMUST00000138118;ENSMUST00000108192	GO:0001193(maintenance of transcriptional fidelity during DNA-templated transcription elongation from RNA polymerase II promoter);GO:0003676(nucleic acid binding);GO:0003899(DNA-directed 5'-3' RNA polymerase activity);GO:0005634(nucleus);GO:0005654(nucleoplasm);GO:0005665(RNA polymerase II, core complex);GO:0005730(nucleolus);GO:0006283(transcription-coupled nucleotide-excision repair);GO:0006351…	03020(RNA polymerase);05016(Huntington disease);05016(Huntington disease)	K03017	NA	polymerase (RNA) II (DNA directed) polypeptide I [Source:MGI Symbol;Acc:MGI:1917170]	retained_intron;protein_coding;processed_transcript	4.56335	9.6505	11.3841	10.98	15.5057	17.7092	19.4482	17.6863	0.569803	-0.811466	0.0153313	0.869415	down	no
ENSMUSG00000061518	Cox5b	ENSMUST00000193210;ENSMUST00000191790;ENSMUST00000192859;ENSMUST00000195151;ENSMUST00000081180	GO:0003674(molecular_function);GO:0004129(cytochrome-c oxidase activity);GO:0005575(cellular_component);GO:0005739(mitochondrion);GO:0005740(mitochondrial envelope);GO:0005743(mitochondrial inner membrane);GO:0008150(biological_process);GO:0009725(response to hormone);GO:0016020(membrane);GO:0022900(electron transport chain);GO:0043434(response to peptide hormone);GO:0046872(metal ion binding);GO…	00190(Oxidative phosphorylation);04260(Cardiac muscle contraction);04714(Thermogenesis);04932(Non-alcoholic fatty liver disease (NAFLD));05010(Alzheimer disease);05012(Parkinson disease);05016(Huntington disease);05016(Huntington disease)	K02265	NA	cytochrome c oxidase subunit 5B [Source:MGI Symbol;Acc:MGI:88475]	protein_coding;retained_intron	54.8488	74.4674	82.284	75.5823	84.7817	106.997	112.123	92.3642	0.716501	-0.480959	0.015428	0.869415	down	no
ENSMUSG00000011179	Odc1	ENSMUST00000221613;ENSMUST00000171737;ENSMUST00000222617;ENSMUST00000220947;ENSMUST00000221701;ENSMUST00000221354;ENSMUST00000220849;ENSMUST00000222250	GO:0001822(kidney development);GO:0003824(catalytic activity);GO:0004586(ornithine decarboxylase activity);GO:0005737(cytoplasm);GO:0005829(cytosol);GO:0006595(polyamine metabolic process);GO:0006596(polyamine biosynthetic process);GO:0008284(positive regulation of cell population proliferation);GO:0009446(putrescine biosynthetic process);GO:0009615(response to virus);GO:0016829(lyase activity);G…	00330(Arginine and proline metabolism);00480(Glutathione metabolism);00480(Glutathione metabolism)	K01581	EC:4.1.1.17	ornithine decarboxylase, structural 1 [Source:MGI Symbol;Acc:MGI:97402]	nonsense_mediated_decay;protein_coding;retained_intron	10.4572	4.71528	6.08172	9.56604	4.43044	2.92701	4.29405	4.37872	1.82335	0.86659	0.0154451	0.869415	up	no
ENSMUSG00000026527	Rgs7	ENSMUST00000193798;ENSMUST00000192227;ENSMUST00000194555;ENSMUST00000195324;ENSMUST00000027812;ENSMUST00000194288;ENSMUST00000192203;ENSMUST00000195477	GO:0001965(G-protein alpha-subunit binding);GO:0005096(GTPase activator activity);GO:0005515(protein binding);GO:0005634(nucleus);GO:0005635(nuclear envelope);GO:0005737(cytoplasm);GO:0005829(cytosol);GO:0005886(plasma membrane);GO:0007186(G protein-coupled receptor signaling pathway);GO:0008277(regulation of G protein-coupled receptor signaling pathway);GO:0009968(negative regulation of signal t…	NA	NA	NA	regulator of G protein signaling 7 [Source:MGI Symbol;Acc:MGI:1346089]	retained_intron;protein_coding	10.7995	5.02639	6.54543	8.28482	4.16276	3.87914	3.82837	3.90367	1.79924	0.847391	0.0154511	0.869415	up	no
ENSMUSG00000033061	Resp18	ENSMUST00000191283;ENSMUST00000186229;ENSMUST00000039534;ENSMUST00000189203	GO:0001701(in utero embryonic development);GO:0003674(molecular_function);GO:0005783(endoplasmic reticulum);GO:0005794(Golgi apparatus);GO:0030141(secretory granule);GO:0031410(cytoplasmic vesicle);GO:0043204(perikaryon);GO:0048237(rough endoplasmic reticulum lumen);GO:0048237(rough endoplasmic reticulum lumen)	NA	NA	NA	regulated endocrine-specific protein 18 [Source:MGI Symbol;Acc:MGI:1098222]	retained_intron;nonsense_mediated_decay;protein_coding	95.5912	128.831	170.79	159.932	210.567	191.611	267.89	244.111	0.652956	-0.614943	0.0154584	0.869415	down	no
ENSMUSG00000014503	Pkd2l2	ENSMUST00000166156;ENSMUST00000014647;ENSMUST00000235732	GO:0005262(calcium channel activity);GO:0005509(calcium ion binding);GO:0006811(ion transport);GO:0016020(membrane);GO:0016021(integral component of membrane);GO:0050982(detection of mechanical stimulus);GO:0070588(calcium ion transmembrane transport);GO:0070588(calcium ion transmembrane transport)	NA	K04991	NA	polycystic kidney disease 2-like 2 [Source:MGI Symbol;Acc:MGI:1858231]	protein_coding;processed_transcript	1.33456	0.68425	0.410165	0.902505	0.411716	0.199109	0.436869	0.35622	2.26358	1.17861	0.0154605	0.869415	up	no
ENSMUSG00000084384	Gm12251	ENSMUST00000117893	NA	NA	NA	NA	predicted gene 12251 [Source:MGI Symbol;Acc:MGI:3652216]	processed_pseudogene	8.70383	13.3731	15.9931	13.2607	19.478	22.6773	23.8158	20.2994	0.636078	-0.652725	0.0155342	0.871058	down	no
ENSMUSG00000042734	Ttc9	ENSMUST00000218362;ENSMUST00000036116	GO:0005515(protein binding);GO:0060348(bone development);GO:0060348(bone development)	NA	NA	NA	tetratricopeptide repeat domain 9 [Source:MGI Symbol;Acc:MGI:1916730]	protein_coding	9.23832	5.56897	7.35984	6.25272	5.59461	4.43026	4.28424	4.26729	1.5721	0.652694	0.0155424	0.871058	up	no
ENSMUSG00000088088	Rmrp	ENSMUST00000157463	NA	NA	NA	NA	RNA component of mitochondrial RNAase P [Source:MGI Symbol;Acc:MGI:97937]	ribozyme	0.934931	6.51788	3.58913	1.98408	5.26366	12.4262	4.70052	13.8725	0.354003	-1.49817	0.0155689	0.871071	down	no
ENSMUSG00000054716	Zfp771	ENSMUST00000052509;ENSMUST00000205583;ENSMUST00000151893	GO:0003676(nucleic acid binding);GO:0003677(DNA binding);GO:0005634(nucleus);GO:0005654(nucleoplasm);GO:0005730(nucleolus);GO:0008150(biological_process);GO:0046872(metal ion binding);GO:1990837(sequence-specific double-stranded DNA binding);GO:1990837(sequence-specific double-stranded DNA binding)	NA	NA	NA	zinc finger protein 771 [Source:MGI Symbol;Acc:MGI:2442050]	protein_coding;processed_transcript	13.2179	12.9421	21.9725	16.4221	23.2448	20.4037	33.2667	25.3009	0.667073	-0.584084	0.0156252	0.872206	down	no
ENSMUSG00000055493	Epm2a	ENSMUST00000069106	GO:0000045(autophagosome assembly);GO:0001558(regulation of cell growth);GO:0001932(regulation of protein phosphorylation);GO:0004721(phosphoprotein phosphatase activity);GO:0004722(protein serine/threonine phosphatase activity);GO:0004725(protein tyrosine phosphatase activity);GO:0005515(protein binding);GO:0005634(nucleus);GO:0005654(nucleoplasm);GO:0005737(cytoplasm);GO:0005783(endoplasmic ret…	NA	K14165	3.1.3.48;EC:3.1.3.16	epilepsy, progressive myoclonic epilepsy, type 2 gene alpha [Source:MGI Symbol;Acc:MGI:1341085]	protein_coding	9.92387	5.65713	5.65348	5.5984	3.95234	3.89884	2.10969	3.24914	1.99522	0.99655	0.015642	0.872206	up	no
ENSMUSG00000100691	2010320M18Rik	ENSMUST00000191396	NA	NA	NA	NA	RIKEN cDNA 2010320M18 gene [Source:MGI Symbol;Acc:MGI:1919343]	lincRNA	7.61414	7.456	12.0172	13.2916	13.2801	11.199	20.6972	17.3186	0.65418	-0.61224	0.0157504	0.876774	down	no
ENSMUSG00000030055	Rab43	ENSMUST00000078647;ENSMUST00000032134;ENSMUST00000032135;ENSMUST00000203294	GO:0000045(autophagosome assembly);GO:0000166(nucleotide binding);GO:0003924(GTPase activity);GO:0005525(GTP binding);GO:0005794(Golgi apparatus);GO:0006886(intracellular protein transport);GO:0007030(Golgi organization);GO:0012505(endomembrane system);GO:0016020(membrane);GO:0019068(virion assembly);GO:0030670(phagocytic vesicle membrane);GO:0031410(cytoplasmic vesicle);GO:0035526(retrograde tra…	NA	K07930	NA	RAB43, member RAS oncogene family [Source:MGI Symbol;Acc:MGI:1917084]	protein_coding;processed_transcript	0.0722758	0.12068	2.34736	0.0563725	0.299573	0.0695842	0.0144808	0.0787695	10.6719	3.41575	0.0158151	0.878896	up	no
ENSMUSG00000086873	Gm15672	ENSMUST00000151512	NA	NA	NA	NA	predicted gene 15672 [Source:MGI Symbol;Acc:MGI:3783114]	processed_transcript	0.142172	0.414639	0.080908	0.364721	0.402552	0	0.03289	0.10323	6.19303	2.63065	0.015845	0.87908	up	no
ENSMUSG00000044216	Kcnj4	ENSMUST00000057801	GO:0005242(inward rectifier potassium channel activity);GO:0005244(voltage-gated ion channel activity);GO:0006811(ion transport);GO:0006813(potassium ion transport);GO:0016020(membrane);GO:0016021(integral component of membrane);GO:0016323(basolateral plasma membrane);GO:0030165(PDZ domain binding);GO:0034220(ion transmembrane transport);GO:0034765(regulation of ion transmembrane transport);GO:00…	04725(Cholinergic synapse);04921(Oxytocin signaling pathway)	K04998	NA	potassium inwardly-rectifying channel, subfamily J, member 4 [Source:MGI Symbol;Acc:MGI:104743]	protein_coding	7.26301	5.60013	3.64091	3.43297	2.68911	1.48471	2.74218	2.58655	1.99248	0.994568	0.0158847	0.879797	up	no
ENSMUSG00000075602	Ly6a	ENSMUST00000187994;ENSMUST00000023248;ENSMUST00000190188;ENSMUST00000187171;ENSMUST00000186526;ENSMUST00000189068	GO:0005515(protein binding);GO:0005886(plasma membrane);GO:0009617(response to bacterium);GO:0009897(external side of plasma membrane);GO:0016020(membrane);GO:0030550(acetylcholine receptor inhibitor activity);GO:0031225(anchored component of membrane);GO:0033130(acetylcholine receptor binding);GO:0045202(synapse);GO:0095500(acetylcholine receptor signaling pathway);GO:2000272(negative regulation…	NA	K06846	NA	lymphocyte antigen 6 complex, locus A [Source:MGI Symbol;Acc:MGI:107527]	protein_coding	27.4119	27.6703	32.1293	34.8856	39.1293	46.3663	47.2783	36.9713	0.740613	-0.433209	0.0159112	0.879797	down	no
ENSMUSG00000049760	Micos13	ENSMUST00000052832;ENSMUST00000233235;ENSMUST00000233103;ENSMUST00000233386;ENSMUST00000233299	GO:0003674(molecular_function);GO:0005654(nucleoplasm);GO:0005739(mitochondrion);GO:0005743(mitochondrial inner membrane);GO:0016020(membrane);GO:0016021(integral component of membrane);GO:0042407(cristae formation);GO:0044284(mitochondrial crista junction);GO:0061617(MICOS complex);GO:0061617(MICOS complex)	NA	NA	NA	mitochondrial contact site and cristae organizing system subunit 13 [Source:MGI Symbol;Acc:MGI:2442174]	protein_coding;processed_transcript;retained_intron	26.8334	40.3099	50.4426	42.9187	56.6692	59.4359	71.4985	66.2039	0.660979	-0.597325	0.0159594	0.880993	down	no
ENSMUSG00000027536	Chmp4c	ENSMUST00000029049;ENSMUST00000191826	GO:0000815(ESCRT III complex);GO:0005737(cytoplasm);GO:0005768(endosome);GO:0005771(multivesicular body);GO:0005829(cytosol);GO:0006900(vesicle budding from membrane);GO:0006997(nucleus organization);GO:0007034(vacuolar transport);GO:0007080(mitotic metaphase plate congression);GO:0009838(abscission);GO:0009898(cytoplasmic side of plasma membrane);GO:0010824(regulation of centrosome duplication);…	04144(Endocytosis);04217(Necroptosis);04217(Necroptosis)	K12194	NA	charged multivesicular body protein 4C [Source:MGI Symbol;Acc:MGI:1913621]	protein_coding;nonsense_mediated_decay	0.137425	0.110411	0.0484066	0.0453661	0.0771094	0.0176144	0.0315604	0.038473	2.86637	1.51922	0.0160284	0.88141	up	no
ENSMUSG00000060591	Ifitm2	ENSMUST00000081649	GO:0002376(immune system process);GO:0003674(molecular_function);GO:0005886(plasma membrane);GO:0007507(heart development);GO:0009615(response to virus);GO:0016020(membrane);GO:0016021(integral component of membrane);GO:0032991(protein-containing complex);GO:0034341(response to interferon-gamma);GO:0035455(response to interferon-alpha);GO:0035456(response to interferon-beta);GO:0045071(negative r…	NA	K06566	NA	interferon induced transmembrane protein 2 [Source:MGI Symbol;Acc:MGI:1933382]	protein_coding	12.1463	16.1914	15.228	12.6914	15.5316	21.8539	19.7861	18.848	0.712094	-0.48986	0.016049	0.88141	down	no
ENSMUSG00000104777	Gm4865	ENSMUST00000196284	NA	NA	NA	NA	predicted gene 4865 [Source:MGI Symbol;Acc:MGI:3647137]	processed_pseudogene	0.061907	0.188625	0.016755	0.139461	0.092394	0	0	0.017121	17.4923	4.12865	0.0160877	0.88141	up	no
ENSMUSG00000108520	Gm44684	ENSMUST00000205388	NA	NA	NA	NA	predicted gene 44684 [Source:MGI Symbol;Acc:MGI:5753260]	processed_transcript	0.014794	0	0.05712	0.010737	0.090106	0	0	0	345.514	8.4326	0.0160994	0.88141	up	no
ENSMUSG00000097643	A130051J06Rik	ENSMUST00000180649	NA	NA	NA	NA	RIKEN cDNA A130051J0 gene [Source:MGI Symbol;Acc:MGI:3642574]	antisense	0.039226	0	0.012891	0.040485	0	0.112743	0.085199	0.138627	0.165081	-2.59875	0.0161201	0.88141	down	no
ENSMUSG00000079941	Cox5b-ps	ENSMUST00000044043	GO:0003674(molecular_function);GO:0004129(cytochrome-c oxidase activity);GO:0005575(cellular_component);GO:0005739(mitochondrion);GO:0005740(mitochondrial envelope);GO:0005743(mitochondrial inner membrane);GO:0008150(biological_process);GO:0016020(membrane);GO:0022900(electron transport chain);GO:0046872(metal ion binding);GO:1902600(proton transmembrane transport)	NA	NA	NA	cytochrome c oxidase subunit 5B, pseudogene [Source:MGI Symbol;Acc:MGI:3649411]	protein_coding	42.443	69.9129	68.0325	65.1222	70.6598	87.6163	102.254	86.0492	0.687528	-0.540511	0.0161269	0.88141	down	no
ENSMUSG00000110279	Gm45552	ENSMUST00000209340	NA	NA	NA	NA	predicted gene 45552 [Source:MGI Symbol;Acc:MGI:5791388]	antisense	6.40842	3.27109	3.9553	3.83028	2.96757	1.46865	2.73425	2.37496	1.86377	0.898221	0.0162525	0.885815	up	no
ENSMUSG00000029004	Kmt2e	ENSMUST00000115128;ENSMUST00000146375;ENSMUST00000197591;ENSMUST00000194010;ENSMUST00000094962	GO:0000785(chromatin);GO:0002446(neutrophil mediated immunity);GO:0003713(transcription coactivator activity);GO:0005515(protein binding);GO:0005634(nucleus);GO:0005654(nucleoplasm);GO:0005694(chromosome);GO:0005737(cytoplasm);GO:0005815(microtubule organizing center);GO:0005856(cytoskeleton);GO:0006306(DNA methylation);GO:0006325(chromatin organization);GO:0007049(cell cycle);GO:0007050(cell cyc…	00310(Lysine degradation);00310(Lysine degradation)	K09189	EC:2.1.1.43	lysine (K)-specific methyltransferase 2E [Source:MGI Symbol;Acc:MGI:1924825]	protein_coding;nonsense_mediated_decay;retained_intron	3.53943	1.69489	1.96538	1.94965	1.53025	1.14699	1.1831	1.36305	1.73504	0.794972	0.016283	0.885815	up	no
ENSMUSG00000046196	Ttc39d	ENSMUST00000053168;ENSMUST00000134652	GO:0003674(molecular_function);GO:0005515(protein binding);GO:0005575(cellular_component);GO:0010874(regulation of cholesterol efflux);GO:0010887(negative regulation of cholesterol storage);GO:0042632(cholesterol homeostasis);GO:0090181(regulation of cholesterol metabolic process);GO:0090181(regulation of cholesterol metabolic process)	NA	NA	NA	tetratricopeptide repeat domain 39D [Source:MGI Symbol;Acc:MGI:1914987]	protein_coding	0	0.259941	0.013133	0.0327377	0	0	0	0	611.624	9.2565	0.0163115	0.885815	up	no
ENSMUSG00000024769	Cdc42bpg	ENSMUST00000025681;ENSMUST00000141854	GO:0000166(nucleotide binding);GO:0000287(magnesium ion binding);GO:0004672(protein kinase activity);GO:0004674(protein serine/threonine kinase activity);GO:0005524(ATP binding);GO:0005737(cytoplasm);GO:0005829(cytosol);GO:0005856(cytoskeleton);GO:0006468(protein phosphorylation);GO:0016301(kinase activity);GO:0016310(phosphorylation);GO:0016740(transferase activity);GO:0018107(peptidyl-threonine…	NA	K16307	EC:2.7.11.1	CDC42 binding protein kinase gamma (DMPK-like) [Source:MGI Symbol;Acc:MGI:2652845]	protein_coding;retained_intron	0.784664	0.516016	0.458048	0.724043	0.4513	0.324868	0.323597	0.351227	1.76098	0.816382	0.0163239	0.885815	up	no
ENSMUSG00000032773	Chrm1	ENSMUST00000035444;ENSMUST00000163785;ENSMUST00000177197	GO:0004930(G protein-coupled receptor activity);GO:0004993(G protein-coupled serotonin receptor activity);GO:0005886(plasma membrane);GO:0005887(integral component of plasma membrane);GO:0007165(signal transduction);GO:0007186(G protein-coupled receptor signaling pathway);GO:0007187(G protein-coupled receptor signaling pathway, coupled to cyclic nucleotide second messenger);GO:0007197(adenylate c…	04020(Calcium signaling pathway);04024(cAMP signaling pathway);04080(Neuroactive ligand-receptor interaction);04151(PI3K-Akt signaling pathway);04725(Cholinergic synapse);04810(Regulation of actin cytoskeleton);04810(Regulation of actin cytoskeleton)	K04129	NA	cholinergic receptor, muscarinic 1, CNS [Source:MGI Symbol;Acc:MGI:88396]	protein_coding	3.10407	5.46414	0.211161	0.308378	0.535165	0.246268	0.309611	0.288009	6.84185	2.77439	0.0163415	0.885815	up	no
ENSMUSG00000091955	Gm9844	ENSMUST00000170837	GO:0003779(actin binding);GO:0003785(actin monomer binding);GO:0005737(cytoplasm);GO:0005856(cytoskeleton);GO:0007015(actin filament organization);GO:0030036(actin cytoskeleton organization);GO:0030334(regulation of cell migration);GO:0042989(sequestering of actin monomers)	NA	NA	NA	predicted pseudogene 9844 [Source:MGI Symbol;Acc:MGI:3704288]	protein_coding	5.94049	7.27336	9.20205	7.03787	11.1552	15.008	13.974	9.84854	0.62748	-0.672358	0.0164855	0.892162	down	no
ENSMUSG00000030317	Timp4	ENSMUST00000032462;ENSMUST00000205131	GO:0002020(protease binding);GO:0004857(enzyme inhibitor activity);GO:0005515(protein binding);GO:0005576(extracellular region);GO:0005615(extracellular space);GO:0007219(Notch signaling pathway);GO:0007417(central nervous system development);GO:0008191(metalloendopeptidase inhibitor activity);GO:0008270(zinc ion binding);GO:0009725(response to hormone);GO:0010033(response to organic substance);G…	NA	K22584	NA	tissue inhibitor of metalloproteinase 4 [Source:MGI Symbol;Acc:MGI:109125]	protein_coding	8.63628	8.68865	12.1795	10.9662	12.0793	12.6125	16.8414	12.6948	0.748065	-0.418764	0.0166226	0.892281	down	no
ENSMUSG00000079018	Ly6c1	ENSMUST00000065408;ENSMUST00000188845;ENSMUST00000185200;ENSMUST00000191216;ENSMUST00000187347;ENSMUST00000179762;ENSMUST00000185372	GO:0005886(plasma membrane);GO:0009897(external side of plasma membrane);GO:0009986(cell surface);GO:0016020(membrane);GO:0030550(acetylcholine receptor inhibitor activity);GO:0031225(anchored component of membrane);GO:0033130(acetylcholine receptor binding);GO:0045202(synapse);GO:0095500(acetylcholine receptor signaling pathway);GO:2000272(negative regulation of signaling receptor activity);GO:2…	NA	NA	NA	lymphocyte antigen 6 complex, locus C1 [Source:MGI Symbol;Acc:MGI:96882]	protein_coding	28.4474	30.5226	39.0179	41.3626	47.7188	58.546	52.7417	46.8852	0.709613	-0.494896	0.0166422	0.892281	down	no
ENSMUSG00000035456	Prdm8	ENSMUST00000112959;ENSMUST00000210477	GO:0003676(nucleic acid binding);GO:0005515(protein binding);GO:0005634(nucleus);GO:0005634(nucleus)	NA	K20797	EC:2.1.1.-	PR domain containing 8 [Source:MGI Symbol;Acc:MGI:1924880]	protein_coding	1.76162	3.44144	0.763387	0.697716	0.372215	0.535126	0.377189	0.433343	3.13737	1.64956	0.0166522	0.892281	up	no
ENSMUSG00000064254	Ethe1	ENSMUST00000077191	GO:0005506(iron ion binding);GO:0005634(nucleus);GO:0005654(nucleoplasm);GO:0005737(cytoplasm);GO:0005739(mitochondrion);GO:0005759(mitochondrial matrix);GO:0006749(glutathione metabolic process);GO:0016491(oxidoreductase activity);GO:0016788(hydrolase activity, acting on ester bonds);GO:0042802(identical protein binding);GO:0046872(metal ion binding);GO:0050313(sulfur dioxygenase activity);GO:00…	00920(Sulfur metabolism)	K17725	EC:1.13.11.18	ethylmalonic encephalopathy 1 [Source:MGI Symbol;Acc:MGI:1913321]	protein_coding	8.39645	10.0202	15.1118	10.6997	13.5962	13.9079	19.6331	16.7075	0.690462	-0.534367	0.0166814	0.892281	down	no
ENSMUSG00000014498	Ankrd52	ENSMUST00000014642;ENSMUST00000167990	GO:0003674(molecular_function);GO:0005515(protein binding);GO:0005575(cellular_component);GO:0008150(biological_process);GO:0008150(biological_process)	NA	K15504	NA	ankyrin repeat domain 52 [Source:MGI Symbol;Acc:MGI:2444029]	protein_coding;retained_intron	3.45327	1.86522	1.40887	2.22359	1.63827	0.845234	1.25822	1.42083	1.80279	0.85023	0.0167024	0.892281	up	no
ENSMUSG00000092837	Rpph1	ENSMUST00000175096	NA	NA	NA	NA	ribonuclease P RNA component H1 [Source:MGI Symbol;Acc:MGI:1934664]	ribozyme	0.771963	1.38209	1.65258	1.87385	9.19083	8.65292	8.32215	10.8263	0.320948	-1.63959	0.0167159	0.892281	down	no
ENSMUSG00000022696	Sidt1	ENSMUST00000136381;ENSMUST00000147032;ENSMUST00000127124	GO:0003723(RNA binding);GO:0003725(double-stranded RNA binding);GO:0005764(lysosome);GO:0005886(plasma membrane);GO:0015485(cholesterol binding);GO:0016020(membrane);GO:0016021(integral component of membrane);GO:0033227(dsRNA transport);GO:0050658(RNA transport);GO:0051033(RNA transmembrane transporter activity);GO:0051033(RNA transmembrane transporter activity)	NA	NA	NA	SID1 transmembrane family, member 1 [Source:MGI Symbol;Acc:MGI:2443155]	protein_coding;retained_intron	2.18677	2.01311	0.792816	1.34812	0.703375	0.582623	0.730159	0.616631	2.19057	1.13131	0.0167186	0.892281	up	no
ENSMUSG00000035674	Ndufa3	ENSMUST00000076657;ENSMUST00000150497;ENSMUST00000108644;ENSMUST00000134683;ENSMUST00000148403;ENSMUST00000156712	GO:0003674(molecular_function);GO:0005739(mitochondrion);GO:0005743(mitochondrial inner membrane);GO:0005747(mitochondrial respiratory chain complex I);GO:0016020(membrane);GO:0016021(integral component of membrane);GO:0032981(mitochondrial respiratory chain complex I assembly);GO:0055114(oxidation-reduction process);GO:0070469(respirasome);GO:0070469(respirasome)	00190(Oxidative phosphorylation);04714(Thermogenesis);04723(Retrograde endocannabinoid signaling);04932(Non-alcoholic fatty liver disease (NAFLD));05010(Alzheimer disease);05012(Parkinson disease);05016(Huntington disease);05016(Huntington disease)	K03947	NA	NADH:ubiquinone oxidoreductase subunit A3 [Source:MGI Symbol;Acc:MGI:1913341]	protein_coding;retained_intron;nonsense_mediated_decay	28.3171	57.2734	44.7954	37.4146	51.8005	81.2466	75.7067	55.0329	0.621553	-0.686051	0.0167765	0.892281	down	no
ENSMUSG00000036743	Psma8	ENSMUST00000234922;ENSMUST00000235037;ENSMUST00000234318	GO:0000502(proteasome complex);GO:0004175(endopeptidase activity);GO:0004298(threonine-type endopeptidase activity);GO:0005515(protein binding);GO:0005634(nucleus);GO:0005654(nucleoplasm);GO:0005737(cytoplasm);GO:0005829(cytosol);GO:0005839(proteasome core complex);GO:0006508(proteolysis);GO:0006511(ubiquitin-dependent protein catabolic process);GO:0007283(spermatogenesis);GO:0008233(peptidase ac…	03050(Proteasome);03050(Proteasome)	K02731	EC:3.4.25.1	proteasome subunit alpha 8 [Source:MGI Symbol;Acc:MGI:1920927]	nonsense_mediated_decay;retained_intron	0.289965	0.215329	0.174596	0.152182	0	0.0330228	0	0	15.1181	3.91821	0.0167792	0.892281	up	no
ENSMUSG00000038527	C1rl	ENSMUST00000049124	GO:0002376(immune system process);GO:0004252(serine-type endopeptidase activity);GO:0005576(extracellular region);GO:0005615(extracellular space);GO:0006508(proteolysis);GO:0006958(complement activation, classical pathway);GO:0008233(peptidase activity);GO:0008236(serine-type peptidase activity);GO:0016787(hydrolase activity);GO:0031638(zymogen activation);GO:0045087(innate immune response)	NA	NA	NA	complement component 1, r subcomponent-like [Source:MGI Symbol;Acc:MGI:2660692]	protein_coding	0.051596	0.017338	0.045687	0.315432	1.27463	0.050644	0.044715	0.049358	7.06764	2.82123	0.01681	0.892281	up	no
ENSMUSG00000019838	Slc16a10	ENSMUST00000213488;ENSMUST00000092566	GO:0005886(plasma membrane);GO:0005887(integral component of plasma membrane);GO:0006590(thyroid hormone generation);GO:0015173(aromatic amino acid transmembrane transporter activity);GO:0015349(thyroid hormone transmembrane transporter activity);GO:0015801(aromatic amino acid transport);GO:0016020(membrane);GO:0016021(integral component of membrane);GO:0016323(basolateral plasma membrane);GO:002…	04919(Thyroid hormone signaling pathway);04974(Protein digestion and absorption);04974(Protein digestion and absorption)	K08187	NA	solute carrier family 16 (monocarboxylic acid transporters), member 10 [Source:MGI Symbol;Acc:MGI:1919722]	protein_coding	0.192327	0.114556	0.0897727	0.138399	0.158709	0.0587617	0.0511512	0.0740063	2.26326	1.17841	0.0168245	0.892281	up	no
ENSMUSG00000078880	Gm14308	ENSMUST00000126807;ENSMUST00000108990;ENSMUST00000119149	GO:0003674(molecular_function);GO:0003676(nucleic acid binding);GO:0005575(cellular_component);GO:0005634(nucleus);GO:0006355(regulation of transcription, DNA-templated);GO:0008150(biological_process);GO:0010468(regulation of gene expression);GO:0046872(metal ion binding);GO:0046872(metal ion binding)	05168(Herpes simplex virus 1 infection);05168(Herpes simplex virus 1 infection)	K09228	NA	predicted gene 14308 [Source:MGI Symbol;Acc:MGI:3782921]	processed_transcript;protein_coding	0.142726	0.215305	0.220731	0.15636	0.280815	0.33565	0.295189	0.597617	0.496202	-1.011	0.0168353	0.892281	down	no
ENSMUSG00000065096	Gm23680	ENSMUST00000083162	NA	NA	NA	NA	predicted gene, 23680 [Source:MGI Symbol;Acc:MGI:5453457]	snRNA	0	0	0.195231	0	7.71586	0	0	0	15822.2	13.9497	0.0168385	0.892281	up	no
ENSMUSG00000040483	Xaf1	ENSMUST00000146233;ENSMUST00000151440;ENSMUST00000094041;ENSMUST00000140842;ENSMUST00000142921	GO:0005634(nucleus);GO:0005654(nucleoplasm);GO:0005737(cytoplasm);GO:0005739(mitochondrion);GO:0006915(apoptotic process);GO:0007005(mitochondrion organization);GO:0031333(negative regulation of protein-containing complex assembly);GO:0035456(response to interferon-beta);GO:0046872(metal ion binding);GO:0046872(metal ion binding)	NA	NA	NA	XIAP associated factor 1 [Source:MGI Symbol;Acc:MGI:3772572]	protein_coding;nonsense_mediated_decay;retained_intron	2.41952	1.53544	1.75747	2.57718	2.02355	1.12904	1.30196	1.44958	1.59458	0.673176	0.0169224	0.892812	up	no
ENSMUSG00000029337	Fgf5	ENSMUST00000031280;ENSMUST00000200059	GO:0005104(fibroblast growth factor receptor binding);GO:0005576(extracellular region);GO:0008083(growth factor activity);GO:0008283(cell population proliferation);GO:0008284(positive regulation of cell population proliferation);GO:0008543(fibroblast growth factor receptor signaling pathway);GO:0010001(glial cell differentiation);GO:0023019(signal transduction involved in regulation of gene expre…	04010(MAPK signaling pathway);04014(Ras signaling pathway);04015(Rap1 signaling pathway);04151(PI3K-Akt signaling pathway);04810(Regulation of actin cytoskeleton);05200(Pathways in cancer);05218(Melanoma);05224(Breast cancer);05226(Gastric cancer);05226(Gastric cancer)	K04358	NA	fibroblast growth factor 5 [Source:MGI Symbol;Acc:MGI:95519]	protein_coding	1.00872	0.87364	0.574746	0.484669	0.43945	0.371095	0.145086	0.271725	2.57484	1.36448	0.0169344	0.892812	up	no
ENSMUSG00000087301	Gm13629	ENSMUST00000141149;ENSMUST00000152740	NA	NA	NA	NA	predicted gene 13629 [Source:MGI Symbol;Acc:MGI:3650683]	antisense	8.08905	1.97428	4.6927	9.43359	5.03304	1.69743	3.11978	2.92458	2.2648	1.17938	0.0169445	0.892812	up	no
ENSMUSG00000028369	Svep1	ENSMUST00000128783;ENSMUST00000042850;ENSMUST00000146329	GO:0001945(lymph vessel development);GO:0003017(lymph circulation);GO:0003682(chromatin binding);GO:0005509(calcium ion binding);GO:0005515(protein binding);GO:0005576(extracellular region);GO:0005615(extracellular space);GO:0005634(nucleus);GO:0005737(cytoplasm);GO:0007155(cell adhesion);GO:0008544(epidermis development);GO:0010467(gene expression);GO:0016020(membrane);GO:0016477(cell migration)…	NA	K17495	NA	sushi, von Willebrand factor type A, EGF and pentraxin domain containing 1 [Source:MGI Symbol;Acc:MGI:1928849]	processed_transcript;protein_coding	0.199784	0.0511937	0.0484627	0.0956721	0.147806	0.0231909	0.0339115	0.0591328	2.80252	1.48672	0.0169566	0.892812	up	no
ENSMUSG00000021650	Ptcd2	ENSMUST00000022153	GO:0001822(kidney development);GO:0001889(liver development);GO:0005515(protein binding);GO:0005739(mitochondrion);GO:0006397(mRNA processing);GO:0007005(mitochondrion organization);GO:0007275(multicellular organism development);GO:0007507(heart development);GO:0010468(regulation of gene expression);GO:0048747(muscle fiber development);GO:0050684(regulation of mRNA processing);GO:0055010(ventricu…	NA	K17711	NA	pentatricopeptide repeat domain 2 [Source:MGI Symbol;Acc:MGI:1916177]	protein_coding	18.7406	14.7911	18.8193	19.2088	19.9366	18.905	26.6073	21.2951	0.821732	-0.28326	0.0170282	0.894003	down	no
ENSMUSG00000036315	Znrd1	ENSMUST00000113669;ENSMUST00000172518;ENSMUST00000174466	GO:0003676(nucleic acid binding);GO:0003899(DNA-directed 5'-3' RNA polymerase activity);GO:0005634(nucleus);GO:0005654(nucleoplasm);GO:0005730(nucleolus);GO:0005736(RNA polymerase I complex);GO:0006351(transcription, DNA-templated);GO:0006363(termination of RNA polymerase I transcription);GO:0006379(mRNA cleavage);GO:0008270(zinc ion binding);GO:0046872(metal ion binding);GO:0046872(metal ion bin…	03020(RNA polymerase);03020(RNA polymerase)	K03000	NA	zinc ribbon domain containing 1 [Source:MGI Symbol;Acc:MGI:1913386]	protein_coding;processed_transcript	14.0463	16.1503	17.5643	14.9483	18.7294	19.6659	22.9137	22.2873	0.753283	-0.408737	0.0170477	0.894003	down	no
ENSMUSG00000025163	Cd7	ENSMUST00000026159;ENSMUST00000163465	GO:0002250(adaptive immune response);GO:0002376(immune system process);GO:0016020(membrane);GO:0016021(integral component of membrane);GO:0038023(signaling receptor activity);GO:0048873(homeostasis of number of cells within a tissue);GO:0048873(homeostasis of number of cells within a tissue)	04640(Hematopoietic cell lineage);04640(Hematopoietic cell lineage)	K06457	NA	CD7 antigen [Source:MGI Symbol;Acc:MGI:88344]	protein_coding;retained_intron	0.0389307	0.465405	0	0.126801	0	0	0	0	1262.27	10.3018	0.0170603	0.894003	up	no
ENSMUSG00000052957	Gas1	ENSMUST00000065086;ENSMUST00000223933	GO:0002053(positive regulation of mesenchymal cell proliferation);GO:0005515(protein binding);GO:0005886(plasma membrane);GO:0007049(cell cycle);GO:0007050(cell cycle arrest);GO:0007411(axon guidance);GO:0008284(positive regulation of cell population proliferation);GO:0008589(regulation of smoothened signaling pathway);GO:0009953(dorsal/ventral pattern formation);GO:0010955(negative regulation of…	04340(Hedgehog signaling pathway);04340(Hedgehog signaling pathway)	K06232	NA	growth arrest specific 1 [Source:MGI Symbol;Acc:MGI:95655]	protein_coding	2.14032	2.40026	1.5579	1.25237	1.06734	0.935438	0.532819	0.882033	2.14906	1.10371	0.0171314	0.896114	up	no
ENSMUSG00000028998	Tomm7	ENSMUST00000030851	GO:0005739(mitochondrion);GO:0005741(mitochondrial outer membrane);GO:0005742(mitochondrial outer membrane translocase complex);GO:0015031(protein transport);GO:0016020(membrane);GO:0016021(integral component of membrane);GO:0030150(protein import into mitochondrial matrix);GO:0031647(regulation of protein stability);GO:0098779(positive regulation of mitophagy in response to mitochondrial depolar…	04137(Mitophagy - animal)	K17771	NA	translocase of outer mitochondrial membrane 7 [Source:MGI Symbol;Acc:MGI:1913419]	protein_coding	24.6442	28.3291	35.0365	28.0541	43.9337	50.0657	46.1244	43.3399	0.688014	-0.53949	0.0171548	0.896114	down	no
ENSMUSG00000049744	Arhgap15	ENSMUST00000112822;ENSMUST00000140528;ENSMUST00000055776;ENSMUST00000128630;ENSMUST00000112824	GO:0005096(GTPase activator activity);GO:0005737(cytoplasm);GO:0007165(signal transduction);GO:0008360(regulation of cell shape);GO:0016020(membrane);GO:0043087(regulation of GTPase activity);GO:0043547(positive regulation of GTPase activity);GO:0043547(positive regulation of GTPase activity)	NA	K20637	NA	Rho GTPase activating protein 15 [Source:MGI Symbol;Acc:MGI:1923367]	nonsense_mediated_decay;processed_transcript;protein_coding	0.240636	0.348737	0.0541376	0.15599	0.0296524	0.0578373	0	0.0187749	6.49364	2.69903	0.0172944	0.901984	up	no
ENSMUSG00000028517	Plpp3	ENSMUST00000064139	GO:0000139(Golgi membrane);GO:0001568(blood vessel development);GO:0001702(gastrulation with mouth forming second);GO:0001933(negative regulation of protein phosphorylation);GO:0005178(integrin binding);GO:0005783(endoplasmic reticulum);GO:0005789(endoplasmic reticulum membrane);GO:0005794(Golgi apparatus);GO:0005802(trans-Golgi network);GO:0005886(plasma membrane);GO:0005887(integral component o…	00561(Glycerolipid metabolism);00564(Glycerophospholipid metabolism);00565(Ether lipid metabolism);00600(Sphingolipid metabolism);04072(Phospholipase D signaling pathway);04666(Fc gamma R-mediated phagocytosis);04975(Fat digestion and absorption);05231(Choline metabolism in cancer)	K01080	EC:3.1.3.4	phospholipid phosphatase 3 [Source:MGI Symbol;Acc:MGI:1915166]	protein_coding	53.2356	27.1088	25.3402	43.4603	17.3966	19.0511	15.8274	16.1438	1.95846	0.969716	0.017368	0.902814	up	no
ENSMUSG00000039001	Rps21	ENSMUST00000145043;ENSMUST00000059080;ENSMUST00000148629;ENSMUST00000125301	GO:0000447(endonucleolytic cleavage in ITS1 to separate SSU-rRNA from 5.8S rRNA and LSU-rRNA from tricistronic rRNA transcript (SSU-rRNA, 5.8S rRNA, LSU-rRNA));GO:0000461(endonucleolytic cleavage to generate mature 3'-end of SSU-rRNA from (SSU-rRNA, 5.8S rRNA, LSU-rRNA));GO:0002181(cytoplasmic translation);GO:0003735(structural constituent of ribosome);GO:0005737(cytoplasm);GO:0005783(endoplasmic…	03010(Ribosome);03010(Ribosome)	K02971	NA	ribosomal protein S21 [Source:MGI Symbol;Acc:MGI:1913731]	retained_intron;protein_coding	135.261	284.584	308.054	271.003	368.478	419.077	478.334	440.985	0.612993	-0.706057	0.0173845	0.902814	down	no
ENSMUSG00000067389	Gm17080	ENSMUST00000087588	NA	NA	NA	NA	predicted gene 17080 [Source:MGI Symbol;Acc:MGI:4937907]	antisense	1.77413	1.36827	1.02649	2.93907	1.13783	0.42396	1.00552	0.571688	2.47229	1.30585	0.0173923	0.902814	up	no
ENSMUSG00000036951	Aadacl2fm1	ENSMUST00000049476	GO:0005575(cellular_component);GO:0016787(hydrolase activity)	NA	NA	NA	AADACL2 family member 1 [Source:MGI Symbol;Acc:MGI:3028051]	protein_coding	0	0	0.011308	0	0.447357	0	0	0	917.33	9.8413	0.0174578	0.90474	up	no
ENSMUSG00000059278	Naa38	ENSMUST00000124932;ENSMUST00000144531;ENSMUST00000142126;ENSMUST00000082283	GO:0003674(molecular_function);GO:0005634(nucleus);GO:0005654(nucleoplasm);GO:0005737(cytoplasm);GO:0005844(polysome);GO:0031417(NatC complex);GO:0043066(negative regulation of apoptotic process);GO:0043066(negative regulation of apoptotic process)	NA	K20824	NA	N(alpha)-acetyltransferase 38, NatC auxiliary subunit [Source:MGI Symbol;Acc:MGI:1925554]	processed_transcript;protein_coding	17.7105	29.9694	36.1453	28.5392	40.5359	39.0344	53.9012	51.2767	0.636147	-0.652568	0.0174841	0.90474	down	no
ENSMUSG00000090291	Lrrc10b	ENSMUST00000171400	GO:0003674(molecular_function);GO:0005515(protein binding);GO:0005575(cellular_component)	NA	NA	NA	leucine rich repeat containing 10B [Source:MGI Symbol;Acc:MGI:2685551]	protein_coding	2.46284	7.35459	0.399576	0.565251	0.857329	0.355947	0.805095	0.607538	3.94879	1.98141	0.017533	0.905855	up	no
ENSMUSG00000014313	Cox6c	ENSMUST00000156915;ENSMUST00000153512;ENSMUST00000014457;ENSMUST00000155638;ENSMUST00000227231;ENSMUST00000127999	GO:0003674(molecular_function);GO:0004129(cytochrome-c oxidase activity);GO:0005739(mitochondrion);GO:0005743(mitochondrial inner membrane);GO:0006119(oxidative phosphorylation);GO:0008150(biological_process);GO:0016020(membrane);GO:0016021(integral component of membrane);GO:0022900(electron transport chain);GO:1902600(proton transmembrane transport);GO:1902600(proton transmembrane transport)	00190(Oxidative phosphorylation);04260(Cardiac muscle contraction);04714(Thermogenesis);04932(Non-alcoholic fatty liver disease (NAFLD));05010(Alzheimer disease);05012(Parkinson disease);05016(Huntington disease);05016(Huntington disease)	K02268	NA	cytochrome c oxidase subunit 6C [Source:MGI Symbol;Acc:MGI:104614]	protein_coding;nonsense_mediated_decay;processed_transcript;retained_intron	44.0367	57.9743	78.3722	58.8445	79.5037	84.045	91.4531	100.633	0.692565	-0.52998	0.0176074	0.90695	down	no
ENSMUSG00000045886	Gm9803	ENSMUST00000057649	GO:0001405(PAM complex, Tim23 associated import motor);GO:0001503(ossification);GO:0003674(molecular_function);GO:0005515(protein binding);GO:0005575(cellular_component);GO:0005737(cytoplasm);GO:0005739(mitochondrion);GO:0005743(mitochondrial inner membrane);GO:0005744(TIM23 mitochondrial import inner membrane translocase complex);GO:0005759(mitochondrial matrix);GO:0008150(biological_process);GO…	NA	NA	NA	predicted gene 9803 [Source:MGI Symbol;Acc:MGI:3704359]	protein_coding	0.270018	1.26951	1.26251	1.2406	1.8014	1.77011	3.88795	3.1087	0.399968	-1.32204	0.0176612	0.90695	down	no
ENSMUSG00000035399	Oser1	ENSMUST00000123659;ENSMUST00000046908;ENSMUST00000140454;ENSMUST00000139142	GO:0003674(molecular_function);GO:0005575(cellular_component);GO:0070301(cellular response to hydrogen peroxide);GO:0070301(cellular response to hydrogen peroxide)	NA	NA	NA	oxidative stress responsive serine rich 1 [Source:MGI Symbol;Acc:MGI:1913930]	processed_transcript;protein_coding	8.07381	5.59031	5.65207	6.9523	4.82974	3.96573	3.88003	4.20429	1.54845	0.630827	0.017662	0.90695	up	no
ENSMUSG00000037152	Ndufc1	ENSMUST00000038108;ENSMUST00000145572;ENSMUST00000193279;ENSMUST00000135602	GO:0003674(molecular_function);GO:0005739(mitochondrion);GO:0005743(mitochondrial inner membrane);GO:0005747(mitochondrial respiratory chain complex I);GO:0016020(membrane);GO:0016021(integral component of membrane);GO:0032981(mitochondrial respiratory chain complex I assembly);GO:0055114(oxidation-reduction process);GO:0070469(respirasome);GO:0070469(respirasome)	00190(Oxidative phosphorylation);04714(Thermogenesis);04723(Retrograde endocannabinoid signaling);04932(Non-alcoholic fatty liver disease (NAFLD));05010(Alzheimer disease);05012(Parkinson disease);05016(Huntington disease);05016(Huntington disease)	K03967	NA	NADH:ubiquinone oxidoreductase subunit C1 [Source:MGI Symbol;Acc:MGI:1913627]	protein_coding;retained_intron;processed_transcript	15.498	24.4895	27.0671	20.9351	26.3562	35.425	32.099	32.8851	0.68328	-0.549451	0.0176817	0.90695	down	no
ENSMUSG00000103310	Pcdha12	ENSMUST00000047614	GO:0005509(calcium ion binding);GO:0005886(plasma membrane);GO:0005887(integral component of plasma membrane);GO:0007155(cell adhesion);GO:0007156(homophilic cell adhesion via plasma membrane adhesion molecules);GO:0016020(membrane);GO:0016021(integral component of membrane)	NA	K16493	NA	protocadherin alpha 12 [Source:MGI Symbol;Acc:MGI:1298370]	protein_coding	0.471521	0.733701	0.243837	1.87618	0.34479	0.052652	0.127914	0.44139	3.54047	1.82394	0.0176967	0.90695	up	no
ENSMUSG00000050608	Micos10	ENSMUST00000063040;ENSMUST00000154642;ENSMUST00000143971;ENSMUST00000123488	GO:0003674(molecular_function);GO:0005739(mitochondrion);GO:0005743(mitochondrial inner membrane);GO:0008150(biological_process);GO:0016020(membrane);GO:0016021(integral component of membrane);GO:0061617(MICOS complex);GO:0061617(MICOS complex)	NA	K17784	NA	mitochondrial contact site and cristae organizing system subunit 10 [Source:MGI Symbol;Acc:MGI:1913628]	processed_transcript;protein_coding	36.1866	32.1125	46.2275	45.7902	47.1988	44.7331	60.5696	54.5211	0.779041	-0.360229	0.0177387	0.90695	down	no
ENSMUSG00000022097	Sftpc	ENSMUST00000022692;ENSMUST00000227152	GO:0005576(extracellular region);GO:0005615(extracellular space);GO:0007585(respiratory gaseous exchange by respiratory system);GO:0016020(membrane);GO:0016021(integral component of membrane);GO:0042802(identical protein binding);GO:0042802(identical protein binding)	NA	NA	NA	surfactant associated protein C [Source:MGI Symbol;Acc:MGI:109517]	protein_coding;retained_intron	23.9307	0.163537	0.407964	0.439408	2.98401	0.447558	0.575395	0.174098	13.9972	3.80707	0.0177462	0.90695	up	no
ENSMUSG00000104514	Gm37164	ENSMUST00000192809	NA	NA	NA	NA	predicted gene, 37164 [Source:MGI Symbol;Acc:MGI:5610392]	processed_pseudogene	1.44771	0.89293	0.92091	1.58032	0.52303	0.454927	0.387595	0.358642	2.67985	1.42215	0.0178519	0.910945	up	no
ENSMUSG00000070532	Ccdc190	ENSMUST00000094348;ENSMUST00000175731	GO:0003674(molecular_function);GO:0005575(cellular_component);GO:0008150(biological_process);GO:0008150(biological_process)	NA	NA	NA	coiled-coil domain containing 190 [Source:MGI Symbol;Acc:MGI:1925715]	protein_coding	17.7531	10.861	12.0041	16.5353	10.1788	6.26352	10.1888	8.8439	1.59705	0.675411	0.0179178	0.912895	up	no
ENSMUSG00000114493	Gm47071	ENSMUST00000225993;ENSMUST00000237678	NA	NA	NA	NA	predicted gene, 47071 [Source:MGI Symbol;Acc:MGI:6095789]	antisense	0.661831	0.0153199	0.229168	0.469062	0.185378	0.0555402	0.0535316	0.0912625	4.67446	2.2248	0.0180191	0.916645	up	no
ENSMUSG00000036256	Igfbp7	ENSMUST00000046746;ENSMUST00000163898	GO:0001558(regulation of cell growth);GO:0005515(protein binding);GO:0005520(insulin-like growth factor binding);GO:0005576(extracellular region);GO:0005615(extracellular space);GO:0007155(cell adhesion);GO:0007566(embryo implantation);GO:0009408(response to heat);GO:0014070(response to organic cyclic compound);GO:0032526(response to retinoic acid);GO:0032870(cellular response to hormone stimulus…	NA	NA	NA	insulin-like growth factor binding protein 7 [Source:MGI Symbol;Acc:MGI:1352480]	protein_coding	15.5298	11.2225	15.0439	16.9294	17.504	23.5417	19.7997	16.8026	0.76047	-0.395037	0.0180538	0.917001	down	no
ENSMUSG00000069223	4930451E10Rik	ENSMUST00000152292;ENSMUST00000154384;ENSMUST00000130840	NA	NA	NA	NA	RIKEN cDNA 4930451E10 gene [Source:MGI Symbol;Acc:MGI:1925361]	antisense	0.540665	0.407777	0.160623	0.422855	0.279556	0.0867726	0.0949855	0	5.97984	2.58011	0.018132	0.919558	up	no
ENSMUSG00000061731	Ext1	ENSMUST00000077273;ENSMUST00000140798;ENSMUST00000110244	GO:0000139(Golgi membrane);GO:0000902(cell morphogenesis);GO:0001503(ossification);GO:0002062(chondrocyte differentiation);GO:0003416(endochondral bone growth);GO:0005783(endoplasmic reticulum);GO:0005789(endoplasmic reticulum membrane);GO:0005794(Golgi apparatus);GO:0006024(glycosaminoglycan biosynthetic process);GO:0006486(protein glycosylation);GO:0007033(vacuole organization);GO:0007155(cell …	00534(Glycosaminoglycan biosynthesis - heparan sulfate / heparin);00534(Glycosaminoglycan biosynthesis - heparan sulfate / heparin)	K02366	2.4.1.225;EC:2.4.1.224	exostosin glycosyltransferase 1 [Source:MGI Symbol;Acc:MGI:894663]	protein_coding;retained_intron;processed_transcript	1.3319	0.585061	0.9048	0.951101	1.7091	0.572067	0.457292	0.590286	2.0308	1.02205	0.0182786	0.924297	up	no
ENSMUSG00000028583	Pdpn	ENSMUST00000030317;ENSMUST00000119654	GO:0000902(cell morphogenesis);GO:0001726(ruffle);GO:0001946(lymphangiogenesis);GO:0003333(amino acid transmembrane transport);GO:0005102(signaling receptor binding);GO:0005515(protein binding);GO:0005829(cytosol);GO:0005886(plasma membrane);GO:0006693(prostaglandin metabolic process);GO:0006833(water transport);GO:0007155(cell adhesion);GO:0007165(signal transduction);GO:0007266(Rho protein sign…	NA	K16778	NA	podoplanin [Source:MGI Symbol;Acc:MGI:103098]	protein_coding	7.2067	4.95553	3.7984	6.9893	3.67787	3.11669	1.6349	3.20627	2.00766	1.00551	0.018289	0.924297	up	no
ENSMUSG00000087371	Gm15541	ENSMUST00000147449	NA	NA	NA	NA	predicted gene 15541 [Source:MGI Symbol;Acc:MGI:3782989]	antisense	0.037069	0.046815	0.049036	0.017652	0	0	0	0	301.144	8.23431	0.018334	0.924297	up	no
ENSMUSG00000023940	Sgo1	ENSMUST00000024736	GO:0000070(mitotic sister chromatid segregation);GO:0000775(chromosome, centromeric region);GO:0000776(kinetochore);GO:0000777(condensed chromosome kinetochore);GO:0000779(condensed chromosome, centromeric region);GO:0000780(condensed nuclear chromosome, centromeric region);GO:0000922(spindle pole);GO:0005634(nucleus);GO:0005654(nucleoplasm);GO:0005694(chromosome);GO:0005737(cytoplasm);GO:0005813…	04114(Oocyte meiosis)	K11580	NA	shugoshin 1 [Source:MGI Symbol;Acc:MGI:1919665]	protein_coding	0.18744	0.0118324	0.0226479	0	0	0	0	0	443.841	8.7939	0.0183488	0.924297	up	no
ENSMUSG00000028800	Hdac1	ENSMUST00000102597;ENSMUST00000150105;ENSMUST00000145628;ENSMUST00000125718;ENSMUST00000139305;ENSMUST00000142984	GO:0000118(histone deacetylase complex);GO:0000122(negative regulation of transcription by RNA polymerase II);GO:0000785(chromatin);GO:0000790(nuclear chromatin);GO:0000792(heterochromatin);GO:0000976(transcription regulatory region sequence-specific DNA binding);GO:0000978(RNA polymerase II cis-regulatory region sequence-specific DNA binding);GO:0000979(RNA polymerase II core promoter sequence-s…	04110(Cell cycle);04213(Longevity regulating pathway - multiple species);04330(Notch signaling pathway);04919(Thyroid hormone signaling pathway);05016(Huntington disease);05031(Amphetamine addiction);05034(Alcoholism);05165(Human papillomavirus infection);05169(Epstein-Barr virus infection);05200(Pathways in cancer);05202(Transcriptional misregulation in cancer);05203(Viral carcinogenesis);05220(…	K06067	EC:3.5.1.98	histone deacetylase 1 [Source:MGI Symbol;Acc:MGI:108086]	protein_coding;retained_intron	5.44145	2.85092	2.98711	4.51417	3.23793	1.07954	2.18854	2.9144	1.84698	0.885172	0.018385	0.924297	up	no
ENSMUSG00000067847	Romo1	ENSMUST00000088610;ENSMUST00000109597;ENSMUST00000119950	GO:0001302(replicative cell aging);GO:0003674(molecular_function);GO:0005739(mitochondrion);GO:0005743(mitochondrial inner membrane);GO:0005744(TIM23 mitochondrial import inner membrane translocase complex);GO:0008284(positive regulation of cell population proliferation);GO:0016020(membrane);GO:0016021(integral component of membrane);GO:0030150(protein import into mitochondrial matrix);GO:0031640…	NA	NA	NA	reactive oxygen species modulator 1 [Source:MGI Symbol;Acc:MGI:1914317]	protein_coding	16.5593	29.2752	31.2427	27.824	42.4143	47.5561	53.2408	41.4249	0.621489	-0.6862	0.0184141	0.924297	down	no
ENSMUSG00000001420	Tmem79	ENSMUST00000001456;ENSMUST00000193872	GO:0002070(epithelial cell maturation);GO:0005737(cytoplasm);GO:0005764(lysosome);GO:0005765(lysosomal membrane);GO:0005794(Golgi apparatus);GO:0016020(membrane);GO:0016021(integral component of membrane);GO:0031069(hair follicle morphogenesis);GO:0032588(trans-Golgi network membrane);GO:0042335(cuticle development);GO:0042802(identical protein binding);GO:0045055(regulated exocytosis);GO:0045684…	NA	NA	NA	transmembrane protein 79 [Source:MGI Symbol;Acc:MGI:1919163]	protein_coding	0.215461	0.058647	0.119283	0.329736	0.164077	0.0455952	0.0596735	0.0463449	3.51105	1.8119	0.0184211	0.924297	up	no
ENSMUSG00000024346	Pfdn1	ENSMUST00000237499;ENSMUST00000025204;ENSMUST00000237792	GO:0006457(protein folding);GO:0016272(prefoldin complex);GO:0044183(protein folding chaperone);GO:0051082(unfolded protein binding);GO:0051082(unfolded protein binding)	NA	K09548	NA	prefoldin 1 [Source:MGI Symbol;Acc:MGI:1914449]	protein_coding	35.3702	41.6283	58.351	47.3081	62.8519	63.0618	74.4375	71.2677	0.705599	-0.50308	0.0184698	0.925028	down	no
ENSMUSG00000114618	Gm41183	ENSMUST00000225213	NA	NA	NA	NA	predicted gene, 41183 [Source:MGI Symbol;Acc:MGI:5624068]	lincRNA	0.124137	0	0.093883	0.080735	0	0	0	0	597.51	9.22282	0.0184916	0.925028	up	no
ENSMUSG00000112515	Gm4928	ENSMUST00000219622	NA	NA	NA	NA	predicted gene 4928 [Source:MGI Symbol;Acc:MGI:3644549]	processed_pseudogene	0.462686	0.030809	0.391182	0.174612	0.240315	0.024474	0	0.057624	9.49795	3.24762	0.0185244	0.925197	up	no
ENSMUSG00000031207	Msn	ENSMUST00000117399;ENSMUST00000149985;ENSMUST00000135027	GO:0001771(immunological synapse formation);GO:0001931(uropod);GO:0003725(double-stranded RNA binding);GO:0003779(actin binding);GO:0005102(signaling receptor binding);GO:0005515(protein binding);GO:0005737(cytoplasm);GO:0005829(cytosol);GO:0005856(cytoskeleton);GO:0005886(plasma membrane);GO:0005902(microvillus);GO:0005925(focal adhesion);GO:0007159(leukocyte cell-cell adhesion);GO:0008092(cytos…	04530(Tight junction);04670(Leukocyte transendothelial migration);04810(Regulation of actin cytoskeleton);05162(Measles);05205(Proteoglycans in cancer);05205(Proteoglycans in cancer)	K05763	NA	moesin [Source:MGI Symbol;Acc:MGI:97167]	protein_coding;processed_transcript	5.11704	2.77302	2.54123	2.94585	2.03882	1.86428	1.29733	1.77935	1.87202	0.904595	0.0185552	0.925197	up	no
ENSMUSG00000117254	Gm34567	ENSMUST00000233271	NA	NA	NA	NA	predicted gene, 34567 [Source:MGI Symbol;Acc:MGI:5593726]	lincRNA	1.00371	0.453092	0	0	0.064489	0	0	0	3042.57	11.5711	0.0185789	0.925197	up	no
ENSMUSG00000002996	Hbp1	ENSMUST00000172314;ENSMUST00000176138;ENSMUST00000175686;ENSMUST00000176103;ENSMUST00000167458;ENSMUST00000176084;ENSMUST00000175666	GO:0003677(DNA binding);GO:0003723(RNA binding);GO:0005515(protein binding);GO:0005634(nucleus);GO:0005654(nucleoplasm);GO:0006355(regulation of transcription, DNA-templated);GO:0016607(nuclear speck);GO:0016607(nuclear speck)	NA	K21644	NA	high mobility group box transcription factor 1 [Source:MGI Symbol;Acc:MGI:894659]	protein_coding;retained_intron	5.19188	1.1163	2.52247	1.9285	1.91887	1.01813	0.743372	1.57036	2.28305	1.19096	0.0186245	0.926072	up	no
ENSMUSG00000007944	Ttc9b	ENSMUST00000008088	GO:0003674(molecular_function);GO:0005515(protein binding);GO:0005575(cellular_component);GO:0008150(biological_process)	NA	NA	NA	tetratricopeptide repeat domain 9B [Source:MGI Symbol;Acc:MGI:1920282]	protein_coding	11.6081	26.9929	29.4836	20.6077	34.8009	38.2909	55.6108	35.4145	0.572982	-0.803437	0.0186787	0.927279	down	no
ENSMUSG00000033526	Ppip5k1	ENSMUST00000110628;ENSMUST00000140764;ENSMUST00000132617;ENSMUST00000155568;ENSMUST00000129276;ENSMUST00000150081;ENSMUST00000052029;ENSMUST00000131661;ENSMUST00000110627;ENSMUST00000132613;ENSMUST00000134644;ENSMUST00000110626;ENSMUST00000137087;ENSMUST00000110625;ENSMUST00000142364	GO:0000166(nucleotide binding);GO:0000827(inositol-1,3,4,5,6-pentakisphosphate kinase activity);GO:0000828(inositol hexakisphosphate kinase activity);GO:0000829(inositol heptakisphosphate kinase activity);GO:0000832(inositol hexakisphosphate 5-kinase activity);GO:0005524(ATP binding);GO:0005737(cytoplasm);GO:0005829(cytosol);GO:0005886(plasma membrane);GO:0006020(inositol metabolic process);GO:00…	04070(Phosphatidylinositol signaling system);04070(Phosphatidylinositol signaling system)	K13024	EC:2.7.4.24	diphosphoinositol pentakisphosphate kinase 1 [Source:MGI Symbol;Acc:MGI:2443281]	protein_coding;retained_intron;nonsense_mediated_decay	7.05519	2.8647	4.64401	5.40478	3.7618	2.32022	2.98478	3.19721	1.67466	0.743865	0.0187359	0.927279	up	no
ENSMUSG00000032330	Cox7a2	ENSMUST00000215452;ENSMUST00000034881;ENSMUST00000215933	GO:0002082(regulation of oxidative phosphorylation);GO:0003674(molecular_function);GO:0004129(cytochrome-c oxidase activity);GO:0005739(mitochondrion);GO:0005743(mitochondrial inner membrane);GO:0005746(mitochondrial respirasome);GO:0006119(oxidative phosphorylation);GO:0009055(electron transfer activity);GO:0016020(membrane);GO:0016021(integral component of membrane);GO:0016491(oxidoreductase ac…	00190(Oxidative phosphorylation);04260(Cardiac muscle contraction);04714(Thermogenesis);04932(Non-alcoholic fatty liver disease (NAFLD));05010(Alzheimer disease);05012(Parkinson disease);05016(Huntington disease);05016(Huntington disease)	K02270	NA	cytochrome c oxidase subunit 7A2 [Source:MGI Symbol;Acc:MGI:1316715]	retained_intron;protein_coding;processed_transcript	121.352	148.633	217.932	163.117	275.549	246.482	299.438	312.878	0.647357	-0.627367	0.0187571	0.927279	down	no
ENSMUSG00000079045	Prox1os	ENSMUST00000110279	NA	NA	NA	NA	prospero homeobox 1, opposite strand [Source:MGI Symbol;Acc:MGI:4937200]	antisense	6.32458	3.68183	5.75219	7.00985	6.63976	4.8746	11.4393	9.95356	0.67174	-0.574025	0.0187866	0.927279	down	no
ENSMUSG00000044609	Gm9294	ENSMUST00000165198	NA	NA	NA	NA	predicted pseudogene 9294 [Source:MGI Symbol;Acc:MGI:3648888]	processed_pseudogene	0.218937	0.41038	0.66582	0.221258	0.555618	0.882394	1.24045	0.870256	0.415358	-1.26757	0.0188066	0.927279	down	no
ENSMUSG00000087153	Gm6483	ENSMUST00000155660	NA	NA	NA	NA	predicted gene 6483 [Source:MGI Symbol;Acc:MGI:3644574]	unprocessed_pseudogene	0.999676	0.94393	1.22512	0.926156	1.16899	1.19341	1.71029	2.20138	0.618662	-0.692776	0.018817	0.927279	down	no
ENSMUSG00000022969	Il10rb	ENSMUST00000156133;ENSMUST00000152729;ENSMUST00000023691;ENSMUST00000137612	GO:0005515(protein binding);GO:0016020(membrane);GO:0016021(integral component of membrane);GO:0016021(integral component of membrane)	04060(Cytokine-cytokine receptor interaction);04630(Jak-STAT signaling pathway);05145(Toxoplasmosis);05152(Tuberculosis);05163(Human cytomegalovirus infection);05163(Human cytomegalovirus infection)	K05135	NA	interleukin 10 receptor, beta [Source:MGI Symbol;Acc:MGI:109380]	nonsense_mediated_decay;retained_intron;protein_coding;processed_transcript	2.64639	2.76798	1.93818	2.14618	1.31345	0.898602	1.12193	1.53207	1.82607	0.868743	0.0188892	0.928073	up	no
ENSMUSG00000101751	Gm2427	ENSMUST00000189121	NA	NA	NA	NA	predicted gene 2427 [Source:MGI Symbol;Acc:MGI:3780593]	unprocessed_pseudogene	4.75101	0	0.439618	1.33017	0.276117	0.155696	0	0.182142	12.0713	3.59351	0.0188893	0.928073	up	no
ENSMUSG00000101972	H3c11	ENSMUST00000189457	GO:0000228(nuclear chromosome);GO:0000786(nucleosome);GO:0000788(nuclear nucleosome);GO:0003677(DNA binding);GO:0005515(protein binding);GO:0005634(nucleus);GO:0005654(nucleoplasm);GO:0005694(chromosome);GO:0006334(nucleosome assembly);GO:0006335(DNA replication-dependent nucleosome assembly);GO:0032991(protein-containing complex);GO:0046982(protein heterodimerization activity);GO:0060968(regulat…	05034(Alcoholism);05202(Transcriptional misregulation in cancer);05322(Systemic lupus erythematosus)	K11253	NA	H3 clustered histone 11 [Source:MGI Symbol;Acc:MGI:2448350]	protein_coding	0	0	0.030538	0.020081	0	0.593937	0.057192	0.248023	0.0337778	-4.88778	0.0189405	0.929207	down	no
ENSMUSG00000045114	Prrt2	ENSMUST00000160767;ENSMUST00000159916	GO:0005515(protein binding);GO:0005886(plasma membrane);GO:0008021(synaptic vesicle);GO:0016020(membrane);GO:0016021(integral component of membrane);GO:0017075(syntaxin-1 binding);GO:0017124(SH3 domain binding);GO:0030054(cell junction);GO:0030424(axon);GO:0030672(synaptic vesicle membrane);GO:0031410(cytoplasmic vesicle);GO:0031629(synaptic vesicle fusion to presynaptic active zone membrane);GO:…	NA	NA	NA	proline-rich transmembrane protein 2 [Source:MGI Symbol;Acc:MGI:1916267]	retained_intron;protein_coding	18.2081	35.4831	12.2024	22.9134	18.9439	6.89079	9.24508	15.481	2.04481	1.03197	0.0191036	0.930046	up	no
ENSMUSG00000016344	Ppdpf	ENSMUST00000108841;ENSMUST00000016488;ENSMUST00000127971;ENSMUST00000138800;ENSMUST00000146089;ENSMUST00000135011	GO:0003674(molecular_function);GO:0005575(cellular_component);GO:0007275(multicellular organism development);GO:0030154(cell differentiation);GO:0030154(cell differentiation)	NA	NA	NA	pancreatic progenitor cell differentiation and proliferation factor [Source:MGI Symbol;Acc:MGI:1913746]	protein_coding;retained_intron	13.1269	15.481	17.8888	17.6146	20.2309	18.8157	25.3795	24.2722	0.739116	-0.436127	0.0191384	0.930046	down	no
ENSMUSG00000115398	Gm534	ENSMUST00000227492;ENSMUST00000226616	NA	NA	NA	NA	predicted gene 534 [Source:MGI Symbol;Acc:MGI:2685380]	lincRNA;retained_intron	0.0673284	0.157138	0.0904878	0.341717	0.289674	0	0.0553823	0.0355677	6.24306	2.64225	0.0191713	0.930046	up	no
ENSMUSG00000044816	D630023F18Rik	ENSMUST00000148020;ENSMUST00000153330;ENSMUST00000050047	GO:0003674(molecular_function);GO:0005575(cellular_component);GO:0008150(biological_process);GO:0008150(biological_process)	NA	NA	NA	RIKEN cDNA D630023F18 gene [Source:MGI Symbol;Acc:MGI:2138198]	protein_coding;nonsense_mediated_decay	0.748039	1.42749	0.771693	0.948706	0.792368	0.377919	0.589485	0.389223	2.07351	1.05207	0.0191955	0.930046	up	no
ENSMUSG00000040495	Chrm4	ENSMUST00000045537	GO:0004930(G protein-coupled receptor activity);GO:0004993(G protein-coupled serotonin receptor activity);GO:0005085(guanyl-nucleotide exchange factor activity);GO:0005737(cytoplasm);GO:0005886(plasma membrane);GO:0005887(integral component of plasma membrane);GO:0007165(signal transduction);GO:0007186(G protein-coupled receptor signaling pathway);GO:0007187(G protein-coupled receptor signaling p…	04080(Neuroactive ligand-receptor interaction);04725(Cholinergic synapse);04810(Regulation of actin cytoskeleton)	K04132	NA	cholinergic receptor, muscarinic 4 [Source:MGI Symbol;Acc:MGI:88399]	protein_coding	0.653364	1.0727	0.45681	0.940365	0.305512	0.028893	0.323931	0.268726	3.30987	1.72678	0.0192269	0.930046	up	no
ENSMUSG00000090137	Uba52	ENSMUST00000135446;ENSMUST00000129909;ENSMUST00000127793;ENSMUST00000081940;ENSMUST00000125184;ENSMUST00000140679;ENSMUST00000165126;ENSMUST00000124967	GO:0003735(structural constituent of ribosome);GO:0005515(protein binding);GO:0005634(nucleus);GO:0005654(nucleoplasm);GO:0005737(cytoplasm);GO:0005829(cytosol);GO:0005840(ribosome);GO:0006412(translation);GO:0015935(small ribosomal subunit);GO:0016567(protein ubiquitination);GO:0019941(modification-dependent protein catabolic process);GO:0022625(cytosolic large ribosomal subunit);GO:0022627(cyto…	03010(Ribosome);03010(Ribosome)	K02927	NA	ubiquitin A-52 residue ribosomal protein fusion product 1 [Source:MGI Symbol;Acc:MGI:98887]	protein_coding;retained_intron	102.791	153.935	181.241	162.604	206.596	221.35	274.865	216.791	0.679238	-0.558011	0.0192851	0.930046	down	no
ENSMUSG00000074060	Fbxw15	ENSMUST00000056745	GO:0003674(molecular_function);GO:0005515(protein binding);GO:0005634(nucleus);GO:0005737(cytoplasm);GO:0005783(endoplasmic reticulum);GO:0005829(cytosol);GO:0008150(biological_process);GO:0016567(protein ubiquitination)	NA	K10267	NA	F-box and WD-40 domain protein 15 [Source:MGI Symbol;Acc:MGI:3505701]	protein_coding	1.09595	0.368393	0.451892	0.400563	0.283057	0.146231	0.159213	0.240704	2.85621	1.5141	0.0192892	0.930046	up	no
ENSMUSG00000118552	AC124742	ENSMUST00000238938	GO:0003735(structural constituent of ribosome);GO:0005840(ribosome);GO:0006414(translational elongation)	NA	NA	NA	ribosomal protein, large P2 (Rplp2), retrogene	protein_coding	13.5772	22.7507	30.1132	26.4765	32.2003	26.2582	63.2809	38.8636	0.584651	-0.774354	0.019301	0.930046	down	no
ENSMUSG00000091269	Gm6682	ENSMUST00000169666	NA	NA	NA	NA	predicted gene 6682 [Source:MGI Symbol;Acc:MGI:3647156]	processed_pseudogene	5.97465	3.61458	5.01731	5.98105	7.94062	2.31777	3.70428	3.54244	1.78963	0.839664	0.0193524	0.930046	up	no
ENSMUSG00000027187	Cat	ENSMUST00000028610	GO:0000268(peroxisome targeting sequence binding);GO:0000302(response to reactive oxygen species);GO:0001657(ureteric bud development);GO:0001666(response to hypoxia);GO:0001822(kidney development);GO:0004046(aminoacylase activity);GO:0004096(catalase activity);GO:0004601(peroxidase activity);GO:0005615(extracellular space);GO:0005737(cytoplasm);GO:0005739(mitochondrion);GO:0005758(mitochondrial …	00380(Tryptophan metabolism);00630(Glyoxylate and dicarboxylate metabolism);04068(FoxO signaling pathway);04146(Peroxisome);04211(Longevity regulating pathway);04213(Longevity regulating pathway - multiple species);05014(Amyotrophic lateral sclerosis (ALS))	K03781	EC:1.11.1.6	catalase [Source:MGI Symbol;Acc:MGI:88271]	protein_coding	17.9982	11.3636	11.8906	13.2932	8.94064	8.10278	7.22476	8.13791	1.62331	0.69894	0.0193648	0.930046	up	no
ENSMUSG00000110331	Nudc-ps1	ENSMUST00000209275	NA	NA	NA	NA	nuclear distribution gene C homolog (Aspergillus), pseudogene 1 [Source:MGI Symbol;Acc:MGI:2142657]	processed_pseudogene	56.7998	88.608	85.7733	79.2934	91.4776	100.104	137.334	106.299	0.701617	-0.511245	0.0193692	0.930046	down	no
ENSMUSG00000044243	Bhlha9	ENSMUST00000056184	GO:0000977(RNA polymerase II regulatory region sequence-specific DNA binding);GO:0000981(DNA-binding transcription factor activity, RNA polymerase II-specific);GO:0003677(DNA binding);GO:0005634(nucleus);GO:0005737(cytoplasm);GO:0006357(regulation of transcription by RNA polymerase II);GO:0007275(multicellular organism development);GO:0032502(developmental process);GO:0046982(protein heterodimeri…	NA	NA	NA	basic helix-loop-helix family, member a9 [Source:MGI Symbol;Acc:MGI:2444198]	protein_coding	0.47643	0.112201	0.311159	0.506217	0.328683	0.427203	0.867268	0.927959	0.468323	-1.09443	0.0193874	0.930046	down	no
ENSMUSG00000113300	Gm49371	ENSMUST00000222861	NA	NA	NA	NA	predicted gene, 49371 [Source:MGI Symbol;Acc:MGI:6121588]	lincRNA	0.164454	0.241164	0.244087	0.315463	0.368733	0.070434	0.050863	0.112241	3.42703	1.77696	0.0194016	0.930046	up	no
ENSMUSG00000108494	Gm45203	ENSMUST00000206384	NA	NA	NA	NA	predicted gene 45203 [Source:MGI Symbol;Acc:MGI:5753779]	TEC	0.307566	0.190118	0.485514	0.545346	0.511787	0.685968	0.67222	0.890473	0.544412	-0.877229	0.01941	0.930046	down	no
ENSMUSG00000113073	Gm48261	ENSMUST00000223208	NA	NA	NA	NA	predicted gene, 48261 [Source:MGI Symbol;Acc:MGI:6097679]	TEC	0.222341	0.113852	0.281235	0.123003	0.21625	0.295791	0.366477	0.351168	0.566398	-0.820111	0.0194356	0.930046	down	no
ENSMUSG00000074342	I830077J02Rik	ENSMUST00000098758	GO:0003674(molecular_function);GO:0005575(cellular_component);GO:0008150(biological_process);GO:0016020(membrane);GO:0016021(integral component of membrane)	NA	NA	NA	RIKEN cDNA I830077J02 gene [Source:MGI Symbol;Acc:MGI:3588284]	protein_coding	0.385321	0.154343	0.465684	0.56434	0.477921	0.105761	0.244615	0.130524	2.55472	1.35317	0.019436	0.930046	up	no
ENSMUSG00000072772	Grcc10	ENSMUST00000129823;ENSMUST00000140423;ENSMUST00000004389;ENSMUST00000137318	GO:0003674(molecular_function);GO:0005737(cytoplasm);GO:0009791(post-embryonic development);GO:0014819(regulation of skeletal muscle contraction);GO:0016607(nuclear speck);GO:0021540(corpus callosum morphogenesis);GO:0021678(third ventricle development);GO:0036343(psychomotor behavior);GO:0048593(camera-type eye morphogenesis);GO:0050890(cognition);GO:0050890(cognition)	NA	NA	NA	gene rich cluster, C10 gene [Source:MGI Symbol;Acc:MGI:1315201]	processed_transcript;retained_intron;protein_coding	24.0086	34.7555	42.95	38.5186	47.3452	53.9484	60.0227	50.2598	0.685296	-0.545202	0.019461	0.930046	down	no
ENSMUSG00000042541	Sem1	ENSMUST00000041111;ENSMUST00000205180	GO:0000502(proteasome complex);GO:0000724(double-strand break repair via homologous recombination);GO:0005515(protein binding);GO:0006406(mRNA export from nucleus);GO:0008541(proteasome regulatory particle, lid subcomplex);GO:0032039(integrator complex);GO:0043248(proteasome assembly);GO:0043248(proteasome assembly)	03050(Proteasome);03440(Homologous recombination);05169(Epstein-Barr virus infection);05169(Epstein-Barr virus infection)	K10881	NA	SEM1, 26S proteasome complex subunit [Source:MGI Symbol;Acc:MGI:109238]	protein_coding;retained_intron	7.29053	8.71177	11.5652	9.53939	11.9404	14.4514	13.9977	12.5659	0.717503	-0.478943	0.0194884	0.930046	down	no
ENSMUSG00000073616	Cops9	ENSMUST00000097642;ENSMUST00000148508;ENSMUST00000154129;ENSMUST00000112999;ENSMUST00000129730	GO:0000790(nuclear chromatin);GO:0003674(molecular_function);GO:0005634(nucleus);GO:0005654(nucleoplasm);GO:0005737(cytoplasm);GO:0008180(COP9 signalosome);GO:0008284(positive regulation of cell population proliferation);GO:0034644(cellular response to UV);GO:0051220(cytoplasmic sequestering of protein);GO:2000435(negative regulation of protein neddylation);GO:2000435(negative regulation of prote…	NA	NA	NA	COP9 signalosome subunit 9 [Source:MGI Symbol;Acc:MGI:1914165]	protein_coding;nonsense_mediated_decay;retained_intron	29.0248	41.8328	53.724	45.692	61.6046	64.3093	79.2822	64.2947	0.669246	-0.579392	0.019528	0.930046	down	no
ENSMUSG00000113637	Gm7049	ENSMUST00000223520	NA	NA	NA	NA	predicted gene 7049 [Source:MGI Symbol;Acc:MGI:3646400]	processed_pseudogene	5.47222	1.89905	2.67378	4.15905	1.69965	1.18752	1.85752	1.57556	2.06515	1.04625	0.0195595	0.930046	up	no
ENSMUSG00000026043	Col3a1	ENSMUST00000087883;ENSMUST00000123204;ENSMUST00000129611;ENSMUST00000190943	GO:0001501(skeletal system development);GO:0001568(blood vessel development);GO:0002020(protease binding);GO:0005178(integrin binding);GO:0005201(extracellular matrix structural constituent);GO:0005515(protein binding);GO:0005576(extracellular region);GO:0005581(collagen trimer);GO:0005586(collagen type III trimer);GO:0005615(extracellular space);GO:0007160(cell-matrix adhesion);GO:0007179(transf…	04611(Platelet activation);04926(Relaxin signaling pathway);04933(AGE-RAGE signaling pathway in diabetic complications);04974(Protein digestion and absorption);05146(Amoebiasis);05146(Amoebiasis)	K19720	NA	collagen, type III, alpha 1 [Source:MGI Symbol;Acc:MGI:88453]	protein_coding;retained_intron	2.77399	0.208186	0.23741	0.320917	0.237743	0.189952	0.177257	0.184147	4.11159	2.0397	0.0195933	0.930046	up	no
ENSMUSG00000026940	Ccdc183	ENSMUST00000028309;ENSMUST00000129520	GO:0003674(molecular_function);GO:0003674(molecular_function)	NA	NA	NA	coiled-coil domain containing 183 [Source:MGI Symbol;Acc:MGI:1924308]	protein_coding;processed_transcript	0.294518	0.370096	0.420348	0.709094	0.70367	0.784084	0.943101	0.853558	0.580699	-0.784137	0.0196284	0.930046	down	no
ENSMUSG00000024304	Cdh2	ENSMUST00000025166;ENSMUST00000152779;ENSMUST00000115850	GO:0005509(calcium ion binding);GO:0005515(protein binding);GO:0005737(cytoplasm);GO:0005886(plasma membrane);GO:0005887(integral component of plasma membrane);GO:0005911(cell-cell junction);GO:0005912(adherens junction);GO:0005916(fascia adherens);GO:0007155(cell adhesion);GO:0007156(homophilic cell adhesion via plasma membrane adhesion molecules);GO:0007157(heterophilic cell-cell adhesion via p…	04514(Cell adhesion molecules (CAMs));05412(Arrhythmogenic right ventricular cardiomyopathy (ARVC));05412(Arrhythmogenic right ventricular cardiomyopathy (ARVC))	K06736	NA	cadherin 2 [Source:MGI Symbol;Acc:MGI:88355]	protein_coding;retained_intron	8.2062	2.96306	3.02726	4.79409	2.60854	1.89487	2.35891	2.38509	1.95206	0.964997	0.0196413	0.930046	up	no
ENSMUSG00000028037	Ifi44	ENSMUST00000029671;ENSMUST00000133888	GO:0003674(molecular_function);GO:0005737(cytoplasm);GO:0006955(immune response);GO:0009617(response to bacterium);GO:0009617(response to bacterium)	NA	NA	NA	interferon-induced protein 44 [Source:MGI Symbol;Acc:MGI:2443016]	protein_coding;retained_intron	0.181992	0.150705	0.0478258	0.0348834	0.137523	0.0408411	0	0.0143316	6.01307	2.5881	0.0196584	0.930046	up	no
ENSMUSG00000114442	F630042J09Rik	ENSMUST00000224844;ENSMUST00000224856	NA	NA	NA	NA	RIKEN cDNA F630042J09 gene [Source:MGI Symbol;Acc:MGI:3642133]	lincRNA	0.638096	0.802327	0.361393	0.534325	0.713458	0.258506	0.246069	0.384993	2.05691	1.04048	0.0197716	0.930046	up	no
ENSMUSG00000032555	Topbp1	ENSMUST00000185972;ENSMUST00000035164;ENSMUST00000190712;ENSMUST00000188840;ENSMUST00000189631;ENSMUST00000186897;ENSMUST00000189349;ENSMUST00000185721	GO:0000794(condensed nuclear chromosome);GO:0000922(spindle pole);GO:0001673(male germ cell nucleus);GO:0003677(DNA binding);GO:0005634(nucleus);GO:0005654(nucleoplasm);GO:0005694(chromosome);GO:0005737(cytoplasm);GO:0005815(microtubule organizing center);GO:0005856(cytoskeleton);GO:0005886(plasma membrane);GO:0006270(DNA replication initiation);GO:0006281(DNA repair);GO:0006974(cellular response…	03440(Homologous recombination);03440(Homologous recombination)	K10728	NA	topoisomerase (DNA) II binding protein 1 [Source:MGI Symbol;Acc:MGI:1920018]	retained_intron;protein_coding	1.23413	0.572225	0.577817	0.587192	0.440026	0.395755	0.318517	0.329194	1.96157	0.97201	0.0197763	0.930046	up	no
ENSMUSG00000038718	Pbx3	ENSMUST00000040638;ENSMUST00000155423;ENSMUST00000141653;ENSMUST00000113132;ENSMUST00000138021;ENSMUST00000153278;ENSMUST00000127353	GO:0000978(RNA polymerase II cis-regulatory region sequence-specific DNA binding);GO:0000981(DNA-binding transcription factor activity, RNA polymerase II-specific);GO:0001228(DNA-binding transcription activator activity, RNA polymerase II-specific);GO:0001654(eye development);GO:0002087(regulation of respiratory gaseous exchange by nervous system process);GO:0003677(DNA binding);GO:0003700(DNA-bi…	05202(Transcriptional misregulation in cancer);05202(Transcriptional misregulation in cancer)	K15610	NA	pre B cell leukemia homeobox 3 [Source:MGI Symbol;Acc:MGI:97496]	protein_coding;retained_intron;nonsense_mediated_decay	1.52226	1.04409	1.18137	1.23288	1.27937	0.862116	0.418178	0.71376	1.88359	0.913485	0.0199028	0.930046	up	no
ENSMUSG00000106037	Gm4332	ENSMUST00000196114	NA	NA	NA	NA	predicted gene 4332 [Source:MGI Symbol;Acc:MGI:3782515]	processed_pseudogene	25.0026	40.3149	41.9223	26.524	48.27	65.0341	60.4073	47.5942	0.631201	-0.663829	0.019922	0.930046	down	no
ENSMUSG00000056895	H2bu2	ENSMUST00000078267	GO:0000786(nucleosome);GO:0003677(DNA binding);GO:0005634(nucleus);GO:0005654(nucleoplasm);GO:0005694(chromosome);GO:0005829(cytosol);GO:0006334(nucleosome assembly);GO:0046982(protein heterodimerization activity)	05034(Alcoholism);05203(Viral carcinogenesis);05322(Systemic lupus erythematosus)	K11252	NA	H2B.U histone 2 [Source:MGI Symbol;Acc:MGI:1925553]	protein_coding	13.6729	21.8618	32.4337	30.3219	33.8952	33.8123	51.9788	41.2823	0.624137	-0.680065	0.0199251	0.930046	down	no
ENSMUSG00000023070	Rgn	ENSMUST00000023832	GO:0001822(kidney development);GO:0001889(liver development);GO:0001933(negative regulation of protein phosphorylation);GO:0004341(gluconolactonase activity);GO:0005509(calcium ion binding);GO:0005634(nucleus);GO:0005737(cytoplasm);GO:0005829(cytosol);GO:0006469(negative regulation of protein kinase activity);GO:0006874(cellular calcium ion homeostasis);GO:0007283(spermatogenesis);GO:0007568(agin…	00030(Pentose phosphate pathway);00053(Ascorbate and aldarate metabolism)	K01053	EC:3.1.1.17	regucalcin [Source:MGI Symbol;Acc:MGI:108024]	protein_coding	0.341118	0.276564	0.067443	0.282149	0.095575	0.043292	0.060242	0	6.15942	2.62279	0.0199618	0.930046	up	no
ENSMUSG00000100813	Gm28874	ENSMUST00000190917	NA	NA	NA	NA	predicted gene 28874 [Source:MGI Symbol;Acc:MGI:5579580]	lincRNA	0.054136	0.050494	0.024213	0.091736	0.335711	0.012296	0.027279	0.013553	6.28245	2.65133	0.0199877	0.930046	up	no
ENSMUSG00000022829	Stxbp5l	ENSMUST00000123629;ENSMUST00000114782;ENSMUST00000149790;ENSMUST00000114781;ENSMUST00000149984;ENSMUST00000114787;ENSMUST00000023526	GO:0005096(GTPase activator activity);GO:0005515(protein binding);GO:0005737(cytoplasm);GO:0005886(plasma membrane);GO:0006887(exocytosis);GO:0015031(protein transport);GO:0016020(membrane);GO:0017137(Rab GTPase binding);GO:0017157(regulation of exocytosis);GO:0019905(syntaxin binding);GO:0031201(SNARE complex);GO:0031594(neuromuscular junction);GO:0042593(glucose homeostasis);GO:0043547(positive…	NA	K08518	NA	syntaxin binding protein 5-like [Source:MGI Symbol;Acc:MGI:2443815]	retained_intron;protein_coding;processed_transcript	0.117541	0.111978	0.0815946	0.057556	0.0475796	0.130232	0.165412	0.158808	0.549562	-0.863646	0.0200128	0.930046	down	no
ENSMUSG00000037096	Gm9762	ENSMUST00000036976	NA	NA	NA	NA	predicted pseudogene 9762 [Source:MGI Symbol;Acc:MGI:3704220]	processed_pseudogene	2.92948	2.38451	2.87259	3.32827	4.44306	1.30273	1.93254	1.45834	2.03995	1.02854	0.0200238	0.930046	up	no
ENSMUSG00000024608	Rps14	ENSMUST00000235966;ENSMUST00000236652;ENSMUST00000122279;ENSMUST00000127568;ENSMUST00000137400;ENSMUST00000235603;ENSMUST00000236441;ENSMUST00000025511;ENSMUST00000142980;ENSMUST00000118551	GO:0000028(ribosomal small subunit assembly);GO:0000122(negative regulation of transcription by RNA polymerase II);GO:0000462(maturation of SSU-rRNA from tricistronic rRNA transcript (SSU-rRNA, 5.8S rRNA, LSU-rRNA));GO:0003723(RNA binding);GO:0003735(structural constituent of ribosome);GO:0005730(nucleolus);GO:0005739(mitochondrion);GO:0005840(ribosome);GO:0006412(translation);GO:0006417(regulati…	03010(Ribosome);03010(Ribosome)	K02955	NA	ribosomal protein S14 [Source:MGI Symbol;Acc:MGI:98107]	protein_coding;retained_intron	106.792	126.793	205.296	159.764	235.986	200.794	281.621	284.544	0.65294	-0.614977	0.0200383	0.930046	down	no
ENSMUSG00000047641	Krt87	ENSMUST00000081945	GO:0003674(molecular_function);GO:0005882(intermediate filament);GO:0008150(biological_process);GO:0045095(keratin filament)	NA	K07605	NA	keratin 87 [Source:MGI Symbol;Acc:MGI:3665486]	protein_coding	0.118969	0.074559	0.07372	0.145292	0.175245	0.036528	0	0.018804	6.37373	2.67214	0.0200757	0.930046	up	no
ENSMUSG00000040078	Ptges3-ps	ENSMUST00000160012	NA	NA	NA	NA	prostaglandin E synthase 3, pseudogene [Source:MGI Symbol;Acc:MGI:3704271]	processed_pseudogene	29.8365	19.3476	14.998	12.0358	10.4479	11.5133	5.03017	5.57696	2.35075	1.23312	0.0200844	0.930046	up	no
ENSMUSG00000083879	Gm14038	ENSMUST00000121500	NA	NA	NA	NA	predicted gene 14038 [Source:MGI Symbol;Acc:MGI:3650657]	processed_pseudogene	18.6376	7.55794	9.49564	14.6435	6.38732	3.27801	7.32457	6.45424	1.99528	0.996594	0.0201152	0.930046	up	no
ENSMUSG00000052392	Acot4	ENSMUST00000021652;ENSMUST00000128162	GO:0000038(very long-chain fatty acid metabolic process);GO:0001676(long-chain fatty acid metabolic process);GO:0004778(succinyl-CoA hydrolase activity);GO:0005777(peroxisome);GO:0006104(succinyl-CoA metabolic process);GO:0006629(lipid metabolic process);GO:0006631(fatty acid metabolic process);GO:0006637(acyl-CoA metabolic process);GO:0016787(hydrolase activity);GO:0016790(thiolester hydrolase a…	00062(Fatty acid elongation);01040(Biosynthesis of unsaturated fatty acids);01040(Biosynthesis of unsaturated fatty acids)	K01068	EC:3.1.2.2	acyl-CoA thioesterase 4 [Source:MGI Symbol;Acc:MGI:2159621]	protein_coding	0.168614	0.086184	0.0663398	0.0468694	0.288409	0.0491286	0.0355162	0.0242376	3.6172	1.85487	0.0201431	0.930046	up	no
ENSMUSG00000032532	Cck	ENSMUST00000035120;ENSMUST00000213106;ENSMUST00000215228;ENSMUST00000216176;ENSMUST00000216138;ENSMUST00000217581	GO:0001764(neuron migration);GO:0001836(release of cytochrome c from mitochondria);GO:0005179(hormone activity);GO:0005184(neuropeptide hormone activity);GO:0005515(protein binding);GO:0005576(extracellular region);GO:0005615(extracellular space);GO:0006915(apoptotic process);GO:0006919(activation of cysteine-type endopeptidase activity involved in apoptotic process);GO:0007165(signal transductio…	04080(Neuroactive ligand-receptor interaction);04911(Insulin secretion);04972(Pancreatic secretion);04972(Pancreatic secretion)	K05226	NA	cholecystokinin [Source:MGI Symbol;Acc:MGI:88297]	protein_coding;nonsense_mediated_decay	128.698	193.16	269.05	198.274	265.882	273.69	389.821	295.191	0.660308	-0.598789	0.02016	0.930046	down	no
ENSMUSG00000022831	Hcls1	ENSMUST00000023531;ENSMUST00000163755	GO:0000122(negative regulation of transcription by RNA polymerase II);GO:0001085(RNA polymerase II transcription factor binding);GO:0003779(actin binding);GO:0005515(protein binding);GO:0005634(nucleus);GO:0005667(transcription factor complex);GO:0005737(cytoplasm);GO:0005739(mitochondrion);GO:0005829(cytosol);GO:0005884(actin filament);GO:0005886(plasma membrane);GO:0008284(positive regulation o…	04530(Tight junction);05100(Bacterial invasion of epithelial cells);05205(Proteoglycans in cancer);05205(Proteoglycans in cancer)	K06106	NA	hematopoietic cell specific Lyn substrate 1 [Source:MGI Symbol;Acc:MGI:104568]	protein_coding;retained_intron	3.45584	3.78848	2.85932	4.87827	2.42583	1.22865	2.53935	2.0381	1.79891	0.847121	0.0202494	0.930046	up	no
ENSMUSG00000044317	Gpr4	ENSMUST00000060225	GO:0004930(G protein-coupled receptor activity);GO:0005886(plasma membrane);GO:0005887(integral component of plasma membrane);GO:0007165(signal transduction);GO:0007186(G protein-coupled receptor signaling pathway);GO:0007189(adenylate cyclase-activating G protein-coupled receptor signaling pathway);GO:0007200(phospholipase C-activating G protein-coupled receptor signaling pathway);GO:0010447(res…	NA	K04312	NA	G protein-coupled receptor 4 [Source:MGI Symbol;Acc:MGI:2441992]	protein_coding	4.86679	4.72904	6.79601	6.29021	6.50342	6.42013	12.9332	6.31506	0.682211	-0.551711	0.020285	0.930046	down	no
ENSMUSG00000028268	Gbp3	ENSMUST00000106222;ENSMUST00000106221;ENSMUST00000199325	GO:0000139(Golgi membrane);GO:0000166(nucleotide binding);GO:0003924(GTPase activity);GO:0005525(GTP binding);GO:0005634(nucleus);GO:0005737(cytoplasm);GO:0005794(Golgi apparatus);GO:0005829(cytosol);GO:0005886(plasma membrane);GO:0016020(membrane);GO:0016787(hydrolase activity);GO:0020005(symbiont-containing vacuole membrane);GO:0031410(cytoplasmic vesicle);GO:0035458(cellular response to interf…	04621(NOD-like receptor signaling pathway);04621(NOD-like receptor signaling pathway)	K20899	NA	guanylate binding protein 3 [Source:MGI Symbol;Acc:MGI:1926263]	protein_coding	1.83905	1.02819	0.522631	0.723169	0.27301	0.369491	0.351381	0.237315	2.74647	1.45758	0.0203177	0.930046	up	no
ENSMUSG00000104178	Gm9916	ENSMUST00000192943	NA	NA	NA	NA	predicted gene 9916 [Source:MGI Symbol;Acc:MGI:3642633]	lincRNA	0.059697	0.417976	0.061272	0	0	0	0	0	1077.89	10.074	0.0203353	0.930046	up	no
ENSMUSG00000022828	Gtf2e1	ENSMUST00000023525;ENSMUST00000130350	GO:0000993(RNA polymerase II complex binding);GO:0001097(TFIIH-class transcription factor complex binding);GO:0001113(transcriptional open complex formation at RNA polymerase II promoter);GO:0005634(nucleus);GO:0005654(nucleoplasm);GO:0005669(transcription factor TFIID complex);GO:0005673(transcription factor TFIIE complex);GO:0005829(cytosol);GO:0006357(regulation of transcription by RNA polymer…	03022(Basal transcription factors);05203(Viral carcinogenesis);05203(Viral carcinogenesis)	K03136	NA	general transcription factor II E, polypeptide 1 (alpha subunit) [Source:MGI Symbol;Acc:MGI:1921447]	protein_coding;retained_intron	1.84931	1.40717	0.965782	0.849331	0.795552	0.662956	0.529	0.610519	1.95303	0.965713	0.0203537	0.930046	up	no
ENSMUSG00000091680	Klhdc7b	ENSMUST00000166926;ENSMUST00000225666	GO:0005515(protein binding);GO:0005515(protein binding)	NA	NA	NA	kelch domain containing 7B [Source:MGI Symbol;Acc:MGI:3648212]	protein_coding	0.525169	0.351287	0.399635	0.440855	0.309336	0.102283	0.178965	0.299404	2.0938	1.06613	0.0203894	0.930046	up	no
ENSMUSG00000105245	Gm31305	ENSMUST00000198557;ENSMUST00000200435	NA	NA	NA	NA	predicted gene, 31305 [Source:MGI Symbol;Acc:MGI:5590464]	antisense	2.02931	1.26717	1.1748	0.944503	1.03569	0.391165	0.792398	0.710727	2.04345	1.03101	0.0204066	0.930046	up	no
ENSMUSG00000000441	Raf1	ENSMUST00000203826;ENSMUST00000130528;ENSMUST00000000451;ENSMUST00000204512;ENSMUST00000112949;ENSMUST00000147979;ENSMUST00000203276;ENSMUST00000127503;ENSMUST00000124553	GO:0000165(MAPK cascade);GO:0000166(nucleotide binding);GO:0000186(activation of MAPKK activity);GO:0001666(response to hypoxia);GO:0001678(cellular glucose homeostasis);GO:0001934(positive regulation of protein phosphorylation);GO:0004672(protein kinase activity);GO:0004674(protein serine/threonine kinase activity);GO:0004709(MAP kinase kinase kinase activity);GO:0005515(protein binding);GO:0005…	01521(EGFR tyrosine kinase inhibitor resistance);01522(Endocrine resistance);04010(MAPK signaling pathway);04012(ErbB signaling pathway);04014(Ras signaling pathway);04015(Rap1 signaling pathway);04022(cGMP-PKG signaling pathway);04024(cAMP signaling pathway);04062(Chemokine signaling pathway);04068(FoxO signaling pathway);04071(Sphingolipid signaling pathway);04072(Phospholipase D signaling path…	K04366	EC:2.7.11.1	v-raf-leukemia viral oncogene 1 [Source:MGI Symbol;Acc:MGI:97847]	retained_intron;protein_coding	8.01216	3.67916	6.88479	7.76112	5.22731	2.85336	4.88184	3.46415	1.69106	0.757924	0.0204139	0.930046	up	no
ENSMUSG00000034212	Ankmy1	ENSMUST00000212504;ENSMUST00000160548	GO:0005515(protein binding);GO:0005515(protein binding)	NA	NA	NA	ankyrin repeat and MYND domain containing 1 [Source:MGI Symbol;Acc:MGI:3045261]	protein_coding	0.0316663	0	0.032606	0.0243561	0	0.0314566	0.229293	0.0706341	0.16047	-2.63963	0.0204231	0.930046	down	no
ENSMUSG00000014294	Ndufa2	ENSMUST00000014438	GO:0001835(blastocyst hatching);GO:0005739(mitochondrion);GO:0005743(mitochondrial inner membrane);GO:0005747(mitochondrial respiratory chain complex I);GO:0008137(NADH dehydrogenase (ubiquinone) activity);GO:0016020(membrane);GO:0031966(mitochondrial membrane);GO:0032981(mitochondrial respiratory chain complex I assembly);GO:0055114(oxidation-reduction process);GO:0070469(respirasome)	00190(Oxidative phosphorylation);04714(Thermogenesis);04723(Retrograde endocannabinoid signaling);04932(Non-alcoholic fatty liver disease (NAFLD));05010(Alzheimer disease);05012(Parkinson disease);05016(Huntington disease)	K03946	NA	NADH:ubiquinone oxidoreductase subunit A2 [Source:MGI Symbol;Acc:MGI:1343103]	protein_coding	60.3017	127.991	138.402	120.709	176.227	175.384	256.266	190.396	0.601529	-0.733293	0.0204393	0.930046	down	no
ENSMUSG00000005142	Man2b1	ENSMUST00000034121;ENSMUST00000211379;ENSMUST00000210991;ENSMUST00000211223;ENSMUST00000209361	GO:0003824(catalytic activity);GO:0004559(alpha-mannosidase activity);GO:0005537(mannose binding);GO:0005615(extracellular space);GO:0005764(lysosome);GO:0005774(vacuolar membrane);GO:0005975(carbohydrate metabolic process);GO:0006013(mannose metabolic process);GO:0006464(cellular protein modification process);GO:0007611(learning or memory);GO:0008152(metabolic process);GO:0016020(membrane);GO:00…	00511(Other glycan degradation);04142(Lysosome);04142(Lysosome)	K12311	EC:3.2.1.24	mannosidase 2, alpha B1 [Source:MGI Symbol;Acc:MGI:107286]	protein_coding;retained_intron;nonsense_mediated_decay	7.12571	4.86942	5.04823	10.291	5.22488	2.91377	4.50572	3.94372	1.71919	0.78173	0.0204492	0.930046	up	no
ENSMUSG00000031428	Zcchc18	ENSMUST00000033804;ENSMUST00000101227;ENSMUST00000113067	GO:0016607(nuclear speck);GO:0030374(nuclear receptor transcription coactivator activity);GO:0030509(BMP signaling pathway);GO:0046872(metal ion binding);GO:1903508(positive regulation of nucleic acid-templated transcription);GO:1903508(positive regulation of nucleic acid-templated transcription)	NA	NA	NA	zinc finger, CCHC domain containing 18 [Source:MGI Symbol;Acc:MGI:1914245]	protein_coding	50.7213	32.0556	37.6733	45.7686	30.1112	26.0759	25.9644	25.3341	1.52244	0.606386	0.0204554	0.930046	up	no
ENSMUSG00000056738	A730036I17Rik	ENSMUST00000143346	NA	NA	NA	NA	RIKEN cDNA A730036I17 gene [Source:MGI Symbol;Acc:MGI:3041182]	lincRNA	0.00823098	0.166971	0	0	0.0195284	0	0	0	389.461	8.60534	0.0205264	0.930046	up	no
ENSMUSG00000014301	Pam16	ENSMUST00000014445;ENSMUST00000229767;ENSMUST00000139534;ENSMUST00000131250	GO:0001405(PAM complex, Tim23 associated import motor);GO:0001503(ossification);GO:0005515(protein binding);GO:0005737(cytoplasm);GO:0005739(mitochondrion);GO:0005743(mitochondrial inner membrane);GO:0005744(TIM23 mitochondrial import inner membrane translocase complex);GO:0005759(mitochondrial matrix);GO:0015031(protein transport);GO:0016020(membrane);GO:0030150(protein import into mitochondrial…	NA	K17805	NA	presequence translocase-asssociated motor 16 homolog (S. cerevisiae) [Source:MGI Symbol;Acc:MGI:1913699]	protein_coding;retained_intron	6.1168	8.48194	11.6401	10.2833	14.3922	13.0366	17.8362	16.124	0.650016	-0.621454	0.0205452	0.930046	down	no
ENSMUSG00000043832	Clec4a3	ENSMUST00000088468	GO:0003674(molecular_function);GO:0004190(aspartic-type endopeptidase activity);GO:0005575(cellular_component);GO:0006508(proteolysis);GO:0008150(biological_process);GO:0016020(membrane);GO:0016021(integral component of membrane);GO:0030246(carbohydrate binding)	NA	K10057	NA	C-type lectin domain family 4, member a3 [Source:MGI Symbol;Acc:MGI:1920399]	protein_coding	0.801298	0.498856	0.881998	0.335796	0.109416	0.200968	0.0612754	0	6.01128	2.58767	0.0205484	0.930046	up	no
ENSMUSG00000097530	Kansl2-ps	ENSMUST00000181818	NA	NA	NA	NA	KAT8 regulatory NSL complex subunit 2, pseudogene [Source:MGI Symbol;Acc:MGI:3648525]	processed_pseudogene	4.08282	0.853136	2.43854	3.37165	1.64925	0.796549	1.06061	1.36167	2.31054	1.20823	0.0205872	0.930046	up	no
ENSMUSG00000054237	Fra10ac1	ENSMUST00000067167;ENSMUST00000238007;ENSMUST00000238154	GO:0003674(molecular_function);GO:0005575(cellular_component);GO:0005634(nucleus);GO:0008150(biological_process);GO:0008150(biological_process)	NA	K13121	NA	FRA10AC1 homolog (human) [Source:MGI Symbol;Acc:MGI:1917817]	protein_coding;retained_intron	3.81597	2.42843	2.98987	1.90419	2.11038	3.55142	3.56672	3.41714	0.754541	-0.406329	0.0206188	0.930046	down	no
ENSMUSG00000026042	Col5a2	ENSMUST00000086430;ENSMUST00000134681;ENSMUST00000150143;ENSMUST00000131535	GO:0001501(skeletal system development);GO:0001503(ossification);GO:0005201(extracellular matrix structural constituent);GO:0005515(protein binding);GO:0005576(extracellular region);GO:0005581(collagen trimer);GO:0005588(collagen type V trimer);GO:0005615(extracellular space);GO:0030020(extracellular matrix structural constituent conferring tensile strength);GO:0030198(extracellular matrix organi…	04974(Protein digestion and absorption);04974(Protein digestion and absorption)	K19721	NA	collagen, type V, alpha 2 [Source:MGI Symbol;Acc:MGI:88458]	protein_coding;retained_intron	0.536269	0.0981199	0.108862	0.130209	0.0840567	0.0518955	0.0802598	0.0494861	3.16288	1.66124	0.0206359	0.930046	up	no
ENSMUSG00000072952	Gm5878	ENSMUST00000203386	NA	NA	NA	NA	predicted gene 5878 [Source:MGI Symbol;Acc:MGI:3647625]	lincRNA	0.011105	0	0	0	0.237473	0	0	0	497.156	8.95755	0.0206426	0.930046	up	no
ENSMUSG00000084012	Gm11956	ENSMUST00000119525	NA	NA	NA	NA	predicted gene 11956 [Source:MGI Symbol;Acc:MGI:3649806]	processed_pseudogene	0.091759	0	0	0	2.17697	0	0	0	4537.47	12.1477	0.0206426	0.930046	up	no
ENSMUSG00000051455	Meioc	ENSMUST00000100378	GO:0005515(protein binding);GO:0005634(nucleus);GO:0005737(cytoplasm);GO:0006302(double-strand break repair);GO:0007130(synaptonemal complex assembly);GO:0007141(male meiosis I);GO:0007144(female meiosis I);GO:0007283(spermatogenesis);GO:0007286(spermatid development);GO:0048255(mRNA stabilization);GO:0048599(oocyte development);GO:0051310(metaphase plate congression);GO:0051321(meiotic cell cycl…	NA	NA	NA	meiosis specific with coiled-coil domain [Source:MGI Symbol;Acc:MGI:2686410]	protein_coding	0.218356	0.0733463	0.0149474	0.0184683	0	0	0.0105617	0	18.4697	4.20709	0.0206452	0.930046	up	no
ENSMUSG00000103649	Gm37768	ENSMUST00000192748	NA	NA	NA	NA	predicted gene, 37768 [Source:MGI Symbol;Acc:MGI:5610996]	antisense	4.2139	3.61075	5.91409	4.97028	4.24547	5.0812	5.85874	7.72374	0.737941	-0.438423	0.0206968	0.931105	down	no
ENSMUSG00000116999	Gm18723	ENSMUST00000232486	NA	NA	NA	NA	predicted gene, 18723 [Source:MGI Symbol;Acc:MGI:5010908]	processed_pseudogene	0.004191	0.527606	0	0	0.114313	0	0	0	1292.22	10.3356	0.0208092	0.932374	up	no
ENSMUSG00000047363	Cstad	ENSMUST00000102853;ENSMUST00000129719	GO:0003674(molecular_function);GO:0005739(mitochondrion);GO:0005741(mitochondrial outer membrane);GO:0007006(mitochondrial membrane organization);GO:0007006(mitochondrial membrane organization)	NA	NA	NA	CSA-conditional, T cell activation-dependent protein [Source:MGI Symbol;Acc:MGI:1925867]	protein_coding;processed_transcript	0.399461	0.309422	0.519996	0.370172	0.0731104	0.415394	0.726078	1.31548	0.408351	-1.29212	0.0208397	0.932374	down	no
ENSMUSG00000059213	Ddn	ENSMUST00000075444	GO:0000978(RNA polymerase II cis-regulatory region sequence-specific DNA binding);GO:0000981(DNA-binding transcription factor activity, RNA polymerase II-specific);GO:0005634(nucleus);GO:0005737(cytoplasm);GO:0005783(endoplasmic reticulum);GO:0005789(endoplasmic reticulum membrane);GO:0005886(plasma membrane);GO:0016020(membrane);GO:0030054(cell junction);GO:0030425(dendrite);GO:0032591(dendritic…	NA	NA	NA	dendrin [Source:MGI Symbol;Acc:MGI:108101]	protein_coding	52.9763	60.4638	3.4107	5.04711	4.17026	3.21794	5.17277	3.71853	6.24654	2.64306	0.0208766	0.932374	up	no
ENSMUSG00000113341	9430031K09Rik	ENSMUST00000222913	NA	NA	NA	NA	RIKEN cDNA 9430031K09 gene [Source:MGI Symbol;Acc:MGI:1924503]	TEC	0	0	0	0	0	0.143416	0.377411	0	0.000576007	-10.7616	0.0208853	0.932374	down	no
ENSMUSG00000015405	Ace2	ENSMUST00000112271;ENSMUST00000131543	GO:0001618(virus receptor activity);GO:0003051(angiotensin-mediated drinking behavior);GO:0003081(regulation of systemic arterial blood pressure by renin-angiotensin);GO:0004175(endopeptidase activity);GO:0004180(carboxypeptidase activity);GO:0004181(metallocarboxypeptidase activity);GO:0005515(protein binding);GO:0005576(extracellular region);GO:0005615(extracellular space);GO:0005737(cytoplasm)…	04614(Renin-angiotensin system);04974(Protein digestion and absorption);04974(Protein digestion and absorption)	K09708	EC:3.4.17.23	angiotensin I converting enzyme (peptidyl-dipeptidase A) 2 [Source:MGI Symbol;Acc:MGI:1917258]	protein_coding	0.60636	0.159359	0.434692	0.385069	0.687935	0.201086	0.0869658	0.212545	2.72485	1.44617	0.0209156	0.932374	up	no
ENSMUSG00000071847	Apcdd1	ENSMUST00000236135;ENSMUST00000236605	GO:0001942(hair follicle development);GO:0005886(plasma membrane);GO:0005887(integral component of plasma membrane);GO:0016020(membrane);GO:0016021(integral component of membrane);GO:0016055(Wnt signaling pathway);GO:0017147(Wnt-protein binding);GO:0030178(negative regulation of Wnt signaling pathway);GO:0042487(regulation of odontogenesis of dentin-containing tooth);GO:0042802(identical protein …	NA	NA	NA	adenomatosis polyposis coli down-regulated 1 [Source:MGI Symbol;Acc:MGI:3513977]	protein_coding;retained_intron	2.01731	1.35078	1.33121	2.09057	1.32547	0.67123	0.898073	1.33615	1.67588	0.744922	0.0209396	0.932374	up	no
ENSMUSG00000082110	Gm11196	ENSMUST00000119052	NA	NA	NA	NA	predicted gene 11196 [Source:MGI Symbol;Acc:MGI:3649463]	processed_pseudogene	0.137376	0.619645	0.578414	0.21584	0.574722	1.76104	1.75395	0.593011	0.310515	-1.68726	0.020941	0.932374	down	no
ENSMUSG00000056708	Ier5	ENSMUST00000055322	GO:0000159(protein phosphatase type 2A complex);GO:0005634(nucleus);GO:0005654(nucleoplasm);GO:0005730(nucleolus);GO:0005737(cytoplasm);GO:0034605(cellular response to heat);GO:0042127(regulation of cell population proliferation);GO:0042802(identical protein binding);GO:0045944(positive regulation of transcription by RNA polymerase II);GO:1900036(positive regulation of cellular response to heat)	NA	NA	NA	immediate early response 5 [Source:MGI Symbol;Acc:MGI:1337072]	protein_coding	6.75705	6.55915	7.04885	7.28982	3.93923	3.74246	4.22239	3.44499	1.66141	0.732411	0.0209635	0.932374	up	no
ENSMUSG00000068220	Lgals1	ENSMUST00000089377;ENSMUST00000229159	GO:0002317(plasma cell differentiation);GO:0005515(protein binding);GO:0005534(galactose binding);GO:0005576(extracellular region);GO:0005615(extracellular space);GO:0005634(nucleus);GO:0005737(cytoplasm);GO:0005829(cytosol);GO:0006915(apoptotic process);GO:0007157(heterophilic cell-cell adhesion via plasma membrane cell adhesion molecules);GO:0009986(cell surface);GO:0010812(negative regulation …	NA	K06830	NA	lectin, galactose binding, soluble 1 [Source:MGI Symbol;Acc:MGI:96777]	protein_coding;nonsense_mediated_decay	21.1121	20.203	27.8816	27.287	32.1087	30.3164	35.9349	36.3618	0.751907	-0.411374	0.0209855	0.932374	down	no
ENSMUSG00000007892	Rplp1	ENSMUST00000008036	GO:0002181(cytoplasmic translation);GO:0003735(structural constituent of ribosome);GO:0005840(ribosome);GO:0006414(translational elongation);GO:0006417(regulation of translation);GO:0022625(cytosolic large ribosomal subunit);GO:0030295(protein kinase activator activity);GO:0032147(activation of protein kinase activity);GO:0043021(ribonucleoprotein complex binding)	03010(Ribosome)	K02942	NA	ribosomal protein, large, P1 [Source:MGI Symbol;Acc:MGI:1927099]	protein_coding	450.676	743.01	886.077	761.314	957.776	993.926	1362.72	1066.56	0.665842	-0.586748	0.0210309	0.932374	down	no
[truncated: 32,319 more rows]
